# Supplementary material for: Coriander leaf essential oil as an immunomodulator: Enhancing NF-κB-driven RAW246.7 murine macrophages response to Candida albicans
Source: PLoS One. 2026 Apr 17;21(4):e0337300. doi: 10.1371/journal.pone.0337300 (PMC13089731; doi:10.1371/journal.pone.0337300)
Supplement: S1 File — (XLSX) [file pone.0337300.s001.xlsx]

## Sheet: TNF-a
Conditions	0h						mean	6h						mean	18h						mean
RAW264.7 alone	2.1	2.2	2.3	4	2	1	2.26667	5	5.2	5.3	2.4	5.5	8	5.23333	9.1	10	10.3	9.4	11.5	9.8	10.0167
RAW264.7 + 5 ug/mL	10.6	14.2	14.3	14.4	14.5	12	13.3333	22	27.2	27.3	27.4	27.5	27.6	26.5	29	30.2	30.3	30.4	30.5	30.6	30.1667
RAW264.7 + 25 ug/mL	15.1	12	15.3	16.4	15.5	15.6	14.9833	28.1	28.2	28.3	28.4	25	28.6	27.7667	28	33.2	33.3	33.4	33.5	32.6	32.3333
RAW264.7 + 50 ug/mL	16.1	17.2	15.3	16	14.5	19.6	16.45	18	29.2	29.3	29.4	29.5	29.6	27.5	33.1	34.2	33.3	32	31.5	33.6	32.95
C. albicans alone	0	0	0	0	0	0	0	0	0	0	0	0	0	0	0	0	0	0	0	0	0
C. albicans + 5 ug/mL	0	0	0	0	0	0	0	0	0	0	0	0	0	0	0	0	0	0	0	0	0
C. albicans + 25 ug/mL	0	0	0	0	0	0	0	0	0	0	0	0	0	0	0	0	0	0	0	0	0
C. albicans + 50 ug/mL	0	0	0	0	0	0	0	0	0	0	0	0	0	0	0	0	0	0	0	0	0
RAW264.7 + C. albicans	15	18.2	18.3	18.4	18.5	18.6	17.8333	29	26.2	26.3	26.4	26.5	16	25.0667	30.1	29	30.3	30.4	30.5	30.6	30.15
RAW264.7 + C. albicans + 5 ug/mL	32.1	33	32.3	32.4	35	32.6	32.9	46	40.2	40.3	40.4	40.5	40.6	41.3333	38.4	46.2	46.3	42.4	43.5	44.6	43.5667
RAW264.7 + C. albicans + 25 ug/mL	33.1	33.2	33.3	33.4	36	34	33.8333	41.1	41.2	44	41.4	41.5	41.6	41.8	49.1	55	49.3	49.4	49.5	49.6	50.3167
RAW264.7 + C. albicans + 50 ug/mL	36	34.2	34.3	34.4	34.5	38	35.2333	48	42.2	42.3	42.4	42.5	42.6	43.3333	41.1	50.2	50.3	50.4	43.5	58	48.9167
fold	0h	6h	18h
RAW264.7 + C. albicans + 5 ug/mL	1.84486	1.64894	1.445
RAW264.7 + C. albicans + 25 ug/mL	1.8972	1.66755	1.66888
RAW264.7 + C. albicans + 50 ug/mL	1.9757	1.72872	1.62244
mean	1.90592	1.68174	1.57877

## Sheet: IL-6
Conditions	0h						mean	6h						mean	18h						mean
RAW264.7 alone	2.1	2.2	2.3	4	2	1	2.26667	5	5.2	5.3	2.4	5.5	8	5.23333	9.1	10	10.3	9.4	11.5	9.8	10.0167
RAW264.7 + 5 ug/mL	18	19.2	19.3	19.4	20	19.6	19.25	22.1	27.2	22	24.4	23.5	25.6	24.1333	32.1	31.2	33.3	32.4	32.5	31	32.0833
RAW264.7 + 25 ug/mL	22	20.2	20.3	19	20.5	20.6	20.4333	24	25.2	25.3	28.4	22.5	28.6	25.6667	29	32.2	34.3	28.4	34.5	33.6	32
RAW264.7 + 50 ug/mL	24	21.2	21.3	21.4	21.5	21.6	21.8333	25.1	20.2	29.3	25.4	29.5	25	25.75	29.1	35.2	28.3	37.4	30	37.6	32.9333
C. albicans alone	0	0	0	0	0	0	0	0	0	0	0	0	0	0	0	0	0	0	0	0	0
C. albicans + 5 ug/mL	0	0	0	0	0	0	0	0	0	0	0	0	0	0	0	0	0	0	0	0	0
C. albicans + 25 ug/mL	0	0	0	0	0	0	0	0	0	0	0	0	0	0	0	0	0	0	0	0	0
C. albicans + 50 ug/mL	0	0	0	0	0	0	0	0	0	0	0	0	0	0	0	0	0	0	0	0	0
RAW264.7 + C. albicans	15	18.2	18.3	18.4	18.5	18.6	17.8333	24	24.2	26.3	20.4	16.5	20.6	22	29	27.2	30.3	30.4	30.5	29.6	29.5
RAW264.7 + C. albicans + 5 ug/mL	34	32.2	32.3	32.4	32.5	32.6	32.6667	40.1	40.2	40.3	40.4	40.5	43	40.75	48.1	40.3	48.3	48.4	44.5	47.6	46.2
RAW264.7 + C. albicans + 25 ug/mL	33.1	33.2	33.3	36	33.5	33.6	33.7833	45	41.2	41.3	41.4	41.5	41.6	42	54	49.2	49.3	49.4	49.5	49.6	50.1667
RAW264.7 + C. albicans + 50 ug/mL	34.1	34.2	34.3	34.4	34.5	38	34.9167	42.1	42.2	42.3	42.4	42.5	46	42.9167	54	50.2	50.3	50.4	50.5	50.6	51
32.66, 33.78, 34.91 ของ 17.83	0h
40.75, 42, 42.91 ของ 22	6h
46.2, 50.16, 51 ของ 29.5	18h
fold	0h	6h	18h
RAW264.7 + C. albicans + 5 ug/mL	1.83178	1.85227	1.5661
RAW264.7 + C. albicans + 25 ug/mL	1.89439	1.90909	1.70056
RAW264.7 + C. albicans + 50 ug/mL	1.95794	1.95076	1.72881
mean	1.8947	1.90404	1.66516

## Sheet: IL-10
Conditions	0h						mean	6h						mean	18h						mean
RAW264.7 alone	2.1	2.2	2.3	4	2	1	2.26667	5	5.2	5.3	2.4	5.5	8	5.23333	9.1	10	10.3	9.4	11.5	9.8	10.0167
RAW264.7 + 5 ug/mL	29.1	29.2	29.3	29.4	29.5	27	28.9167	39	35	37.3	37.4	37.5	37.6	37.3	45.1	45.2	45.3	45.4	45.5	43	44.9167
RAW264.7 + 25 ug/mL	29	33	30.3	30.4	30.5	30.6	30.6333	40	38.2	38.3	38.4	38.5	38.6	38.6667	48	46.2	46.3	46.4	46.5	46.6	46.6667
RAW264.7 + 50 ug/mL	32	31.2	31.3	31.4	31.5	34	31.9	40	39.2	39.3	39.4	39.5	39.6	39.5	44	47.2	47.3	47.4	47.5	47.6	46.8333
C. albicans alone	0	0	0	0	0	0	0	0	0	0	0	0	0	0	0	0	0	0	0	0	0
C. albicans + 5 ug/mL	0	0	0	0	0	0	0	0	0	0	0	0	0	0	0	0	0	0	0	0	0
C. albicans + 25 ug/mL	0	0	0	0	0	0	0	0	0	0	0	0	0	0	0	0	0	0	0	0	0
C. albicans + 50 ug/mL	0	0	0	0	0	0	0	0	0	0	0	0	0	0	0	0	0	0	0	0	0
RAW264.7 + C. albicans	26	28.2	28.3	28.4	28.5	28.6	28	34	36.2	36.3	36.4	36.5	36.6	36	40	44.2	44.3	44.4	44.5	44.6	43.6667
RAW264.7 + C. albicans + 5 ug/mL	34	32.2	32.3	32.4	32.5	32.6	32.6667	40.1	42	40.3	40.4	40.5	40.6	40.65	49	48.2	48.3	48.4	48.5	48.6	48.5
RAW264.7 + C. albicans + 25 ug/mL	36	33.2	33.3	33.4	33.5	33.6	33.8333	44	40	41.3	41.4	41.5	41.6	41.6333	51	49.2	49.3	49.4	49.5	49.6	49.6667
RAW264.7 + C. albicans + 50 ug/mL	34.1	25	34.3	34.4	34.5	34.6	32.8167	45	42.2	42.3	42.4	42.5	42.6	42.8333	50.1	50.2	50.3	53	50.5	50.6	50.7833
