# Supplementary material for: Coriander leaf essential oil as an immunomodulator: Enhancing NF-κB-driven RAW246.7 murine macrophages response to Candida albicans
Source: PLoS One. 2026 Apr 17;21(4):e0337300. doi: 10.1371/journal.pone.0337300 (PMC13089731; doi:10.1371/journal.pone.0337300)
Supplement: S2 File — (XLSX) [file pone.0337300.s002.xlsx]

## Sheet: Positive
Average Mz	Metabolite name	Ontology	Total score	S/N average
1155.67	no MS2: 3-[21-benzyl-3,24-bis(butan-2-yl)-6-(2-carboxyethyl)-7,10,28-trimethyl-2,5,8,11,14,20,23,26,29,32-decaoxo-9,30-bis(propan-2-yl)-25-oxa-1,4,7,10,13,19,22,28,31-nonaazatricyclo[31.4.0.0??,??]heptatriacontan-27-yl]propanoic acid	Cyclic depsipeptides	0.98	97.11
1111.64	no MS2: Valinomycin	Cyclic depsipeptides	0.98	86.66
1023.59	no MS2: Cysteine conjugated cholic acid	Glycinated bile acids and derivatives	0.94	156.66
965.549	no MS2: Sarasinoside N	Triterpenoids	0.98	38.66
859.523	no MS2: MLS002154033-01!Roxithromycin80214-83-1	Aminoglycosides	0.99	56.94
841.428	no MS2: NCGC00381146-01!2-[5-[2-[2-[5-(2-oxopropyl)oxolan-2-yl]propanoyloxy]butyl]oxolan-2-yl]propanoic acid [IIN-based on: CCMSLIB00000845801]	Dicarboxylic acids and derivatives	0.99	34.8
839.472	no MS2: Momordicoside A	Cucurbitacin glycosides	0.99	18.97
833.472	no MS2: NCGC00381171-01![1-[[1-[1-[[1-(2,3-dihydroxypropoxy)-3-methyl-1-oxobutan-2-yl]amino]-3-methyl-1-oxobutan-2-yl]oxy-3-methyl-1-oxobutan-2-yl]amino]-1-oxopropan-2-yl] 2-[2-[2-[(2-hydroxy-3-methylbutanoyl)amino]-3-methylbutanoyl]oxypropanoylamino]-3-methylbutanoate	Tetracarboxylic acids and derivatives	0.98	41.23
821.615	no MS2: MGDG (20:4/18:4)_(2S)-1-O-(8Z,11Z,14Z,17Z-eicostetraenoyl)-2-O-(6Z,9Z,12Z,15Z-octadecatetranoyl)-3-beta-D-galactopyranosyl-sn-glycerol	Glycosyldiacylglycerols	0.92	45.49
803.461	low score: Saikosaponin D	Triterpene saponins	1.04	154.03
801.549	no MS2: 1,2-O-Dilinoleoyl-3-O-beta-D-galactopyranosylracglycerol	1,2-diacyl-3-O-beta-D-galactosyl-sn-glycerols	1	59.73
801.481	no MS2: NCGC00384836-01_C43H70O12_(1R,2R,5R,7R,10S,11S,14S,16S,19R,20R,23R,25R,28S,29S,32S,34S)-5,14,23-Triethyl-2,11,20,29,32-pentamethyl-4,13,22,31,37,38,39,40-octaoxapentacyclo[32.2.1.1~7,10~.1~16,19~.1~25,28~]tetracontane-3,12,21,30-tetrone	Macrolides and analogues	0.95	61.98
799.481	no MS2: 11-Oxomogroside IIE	Cucurbitacin glycosides	1	26.26
795.445	no MS2: Tenacissoside H	Steroid esters	0.94	49.97
793.435	no MS2: Tenacissoside G	Steroid esters	0.95	42.96
787.465	no MS2: Okadaic acid (-H2O)	Ketals	0.98	37.95
783.484	no MS2: NCGC00347389-02_C42H72O14_beta-D-Glucopyranoside, (3beta,6alpha,9xi,12beta)-3,12,20-trihydroxydammar-24-en-6-yl 2-O-beta-D-glucopyranosyl-	Triterpenoids	0.99	26.93
779.565	no MS2: 1,2-O-Dilinoleoyl-3-O-beta-D-galactopyranosylracglycerol	1,2-diacyl-3-O-beta-D-galactosyl-sn-glycerols	0.95	34.48
778.441	no MS2: Phosphatidylethanolamine (20:3/16:1) Abbr: hLPoPE	Phosphatidylethanolamines	0.91	22.24
775.582	no MS2: "(R)-4-((3S,5R,8R,9S,10S,13R,14S,17R)-3-hydroxy-10,13-dimethylhexadecahydro-1H-cyclopenta[a]phenanthren-17-yl)pentanoic acid"	Monohydroxy bile acids, alcohols and derivatives	1	31.07
775.582	no MS2: "(R)-4-((3S,5R,8R,9S,10S,13R,14S,17R)-3-hydroxy-10,13-dimethylhexadecahydro-1H-cyclopenta[a]phenanthren-17-yl)pentanoic acid"	Monohydroxy bile acids, alcohols and derivatives	0.98	39.67
775.408	no MS2: NCGC00386080-01![3-methyl-1-[3-methyl-1-[3-methyl-1-[3-methyl-1-oxo-1-(2,3,4,5,6-pentahydroxyhexoxy)pentan-2-yl]oxy-1-oxopentan-2-yl]oxy-1-oxopentan-2-yl]oxy-1-oxopentan-2-yl] 2-hydroxy-3-methylpentanoate [IIN-based on: CCMSLIB00000848597]	Depsipeptides	1	25.47
767.492	no MS2: Ginsenoside F4	Triterpenoids	1	85.03
767.492	no MS2: Ginsenoside F4	Triterpenoids	1	61.48
765.434	no MS2: NCGC00321441-02!7-[(6-hydroxy-2,5,5,8a-tetramethyl-1,4,4a,6,7,8-hexahydronaphthalen-1-yl)methoxy]chromen-2-one [IIN-based on: CCMSLIB00000845968]	Coumarins and derivatives	0.99	11.46
759.435	low score: NCGC00380958-01!2-[[2-[2-[2-[2-[[2-[2-(2-hydroxypropanoylamino)-3-methylbutanoyl]oxy-3-methylbutanoyl]amino]-3-methylbutanoyl]oxypropanoylamino]-3-methylbutanoyl]oxy-3-methylbutanoyl]amino]-3-methylbutanoic acid	N-acyl-alpha amino acids	1	270.42
754.48	no MS2: Phosphatidylethanolamine (16:0/18:2) Abbr: PLPE	Phosphatidylethanolamines	0.97	29.03
743.44	no MS2: (2S,3R)-2-(((S)-7-acetamido-1,2,3-trimethoxy-9-oxo-5,6,7,9-tetrahydrobenzo[a]heptalen-10-yl)amino)-N-(3-methoxypropyl)-3-methyl-N-(((1S,9aR)-octahydro-1H-quinolizin-1-yl)methyl)pentanamide	Isoleucine and derivatives	1	161.79
743.421	no MS2: 2-((10R,11S,13S,17R)-11,17-dihydroxy-10,13-dimethyl-3-oxo-2,3,6,7,8,9,10,11,12,13,14,15,16,17-tetradecahydro-1H-cyclopenta[a]phenanthren-17-yl)-2-oxoethyl 4-((2-(4-(4-methoxyphenyl)-1,2,5-trimethylpiperidin-4-yl)ethyl)amino)-4-oxobutanoate	Gluco/mineralocorticoids, progestogins and derivatives	1	93.79
741.461	no MS2: NCGC00381058-01![3-hydroxy-1-[3-hydroxy-1-oxo-1-(2,3,4,5,6-pentahydroxyhexoxy)decan-5-yl]oxy-1-oxodecan-5-yl] 3,5-dihydroxydecanoate	Tricarboxylic acids and derivatives	0.99	25.68
740.497	no MS2: Phosphatidylethanolamine (16:1/18:0) Abbr: PoSPE	Phosphatidylethanolamines	0.99	34.77
738.484	no MS2: Phosphatidylethanolamine (16:0/18:2) Abbr: PLPE	Phosphatidylethanolamines	0.99	21.3
732.473	no MS2: Spinosyn A	Aminoglycosides	0.95	15.69
731.471	no MS2: Grisorixin	Ketals	1	8.15
731.47	no MS2: Grisorixin	Ketals	1	38.03
731.468	no MS2: Grisorixin	Ketals	1	27
729.41	no MS2: NCGC00386102-01![3-methyl-1-[3-methyl-1-[3-methyl-1-[3-methyl-1-oxo-1-(2,3,4,5-tetrahydroxypentoxy)pentan-2-yl]oxy-1-oxopentan-2-yl]oxy-1-oxopentan-2-yl]oxy-1-oxopentan-2-yl] 2-acetyloxy-3-methylpentanoate [IIN-based on: CCMSLIB00000846998]	Hexacarboxylic acids and derivatives	0.94	31.21
719.507	no MS2: CUDA	Medium-chain fatty acids	0.98	78.09
717.436	no MS2: Pleiokomenine A	Aspidofractine alkaloids	1	32.61
715.479	no MS2: Thermoactinoamide_A	Cyclic peptides	0.96	40.05
715.477	no MS2: Thermoactinoamide_A	Cyclic peptides	1	47
710.454	no MS2: NCGC00347790-02!2-[[5-[[2,12-dihydroxy-4,4,10,13,14-pentamethyl-17-(1,5,6-trihydroxy-6-methylheptan-2-yl)-2,3,5,6,7,11,12,15,16,17-decahydro-1H-cyclopenta[a]phenanthren-3-yl]oxy]-3-hydroxy-3-methyl-5-oxopentanoyl]amino]acetic acid [IIN-based: Match]	Triterpenoids	0.91	37.77
709.497	no MS2: NCGC00384809-01!5-[5-hydroxy-3-(hydroxymethyl)pentyl]-8a-(hydroxymethyl)-5,6-dimethyl-3,4,4a,6,7,8-hexahydronaphthalene-1-carboxylic acid [IIN-based on: CCMSLIB00000847959]	Colensane and clerodane diterpenoids	0.95	10.08
709.486	no MS2: NCGC00384809-01!5-[5-hydroxy-3-(hydroxymethyl)pentyl]-8a-(hydroxymethyl)-5,6-dimethyl-3,4,4a,6,7,8-hexahydronaphthalene-1-carboxylic acid [IIN-based on: CCMSLIB00000847958]	Colensane and clerodane diterpenoids	0.98	7.94
709.485	no MS2: NCGC00384809-01!5-[5-hydroxy-3-(hydroxymethyl)pentyl]-8a-(hydroxymethyl)-5,6-dimethyl-3,4,4a,6,7,8-hexahydronaphthalene-1-carboxylic acid [IIN-based on: CCMSLIB00000847958]	Colensane and clerodane diterpenoids	0.97	16.46
709.428	no MS2: Spirostane -2H, + 1O, O-Pen-dHex	Steroidal saponins	0.97	26.46
709.375	no MS2: Ornibactin C6	Oligopeptides	0.94	28.89
708.474	no MS2: NCGC00380734-01_C39H65NO10_2-{6-[5-Hydroxy-3-(2-hydroxy-2-propanyl)-6a,9b-dimethyldodecahydrocyclopenta[f]chromen-7-yl]-4a-methyl-3,4,4a,7,8,8a-hexahydro-2H-chromen-2-yl}-2-propanyl 2-acetamido-2-deoxy-6-O-methylhexopyranoside	Triterpenoids	0.91	17.9
707.399	no MS2: NCGC00380699-01! [IIN-based on: CCMSLIB00000846061]	Triterpene saponins	1	47.86
705.384	no MS2: NCGC00347771-02_C36H58O12_beta-D-Glucopyranose, 1-O-[(2alpha,3beta,5xi,9xi,18xi,19alpha)-2,3,19,23,24-pentahydroxy-28-oxoolean-12-en-28-yl]-	Triterpenoids	0.99	24.55
705.383	no MS2: NCGC00347771-02_C36H58O12_beta-D-Glucopyranose, 1-O-[(2alpha,3beta,5xi,9xi,18xi,19alpha)-2,3,19,23,24-pentahydroxy-28-oxoolean-12-en-28-yl]-	Triterpenoids	0.99	30.14
705.383	no MS2: NCGC00347771-02_C36H58O12_beta-D-Glucopyranose, 1-O-[(2alpha,3beta,5xi,9xi,18xi,19alpha)-2,3,19,23,24-pentahydroxy-28-oxoolean-12-en-28-yl]-	Triterpenoids	1	25.4
699.48	no MS2: Thermoactinoamide_F	Oligopeptides	1	49.13
699.396	no MS2: [(2R,3R,4S,5S,6R)-3-acetyloxy-2-(acetyloxymethyl)-5-hexanoyloxy-6-[(2S,3R)-2,3,4-trihydroxybutoxy]oxan-4-yl] tetradecanoate	Saccharolipids	0.97	32.14
694.458	no MS2: NCGC00380124-01_C38H63NO10_Hexopyranoside, 1-[6-[dodecahydro-5-hydroxy-3-(1-hydroxy-1-methylethyl)-6a,9b-dimethylindeno[5,4-b]pyran-7-yl]-3,4,4a,7,8,8a-hexahydro-4a-methyl-2H-1-benzopyran-2-yl]-1-methylethyl 2-(acetylamino)-2-deoxy-	Triterpenoids	0.91	27.82
689.392	no MS2: Bernardioside A	Triterpene saponins	0.99	20.11
689.389	no MS2: Bernardioside A	Triterpene saponins	1	21.72
689.388	no MS2: Bernardioside A	Triterpene saponins	1	32.43
685.393	no MS2: Acetylcimigenol arabinoside	Cycloartanols and derivatives	0.98	32.64
683.401	no MS2: [(2S,3R,4S,5S,6R)-3,4,5-trihydroxy-6-(hydroxymethyl)oxan-2-yl] (1S,4aR,6aS,6bR,10R,11R,12aR)-1,10,11-trihydroxy-9,9-bis(hydroxymethyl)-2,2,6a,6b,12a-pentamethyl-1,3,4,5,6,6a,7,8,8a,10,11,12,13,14b-tetradecahydropicene-4a-carboxylate	Triterpenoids	1	80.59
679.367	no MS2: Bryoamaride	Cucurbitacin glycosides	0.99	22.62
675.495	no MS2: [1-hexadecanoyloxy-3-phosphonooxypropan-2-yl]octadec-9-enoate	1,2-diacylglycerol-3-phosphates	1	55.14
675.495	no MS2: [1-hexadecanoyloxy-3-phosphonooxypropan-2-yl]octadec-9-enoate	1,2-diacylglycerol-3-phosphates	1	62.63
673.397	no MS2: Kajiichigoside F1	Triterpene saponins	0.96	51.11
673.392	no MS2: [(2S,3R,4S,5S,6R)-3,4,5-trihydroxy-6-(hydroxymethyl)oxan-2-yl] (1R,2R,4aS,6aS,6bR,10R,11R,12aR)-1,10,11-trihydroxy-1,2,6a,6b,9,9,12a-heptamethyl-2,3,4,5,6,6a,7,8,8a,10,11,12,13,14b-tetradecahydropicene-4a-carboxylate	Triterpene saponins	1	61.3
671.382	low score: (2S,3R)-2-(((S)-7-acetamido-1,2,3-trimethoxy-9-oxo-5,6,7,9-tetrahydrobenzo[a]heptalen-10-yl)amino)-N-(1-benzylpiperidin-4-yl)-3-methylpentanamide	Isoleucine and derivatives	1.23	313.77
667.404	no MS2: NCGC00380699-01!	Triterpene saponins	1	152.77
667.403	low score: [(2S,3R,4S,5S,6R)-3,4,5-trihydroxy-6-(hydroxymethyl)oxan-2-yl] (4aS,6aS,6bR,8R,9R,10R,11R,12aR)-8,10,11-trihydroxy-9-(hydroxymethyl)-2,2,6a,6b,9,12a-hexamethyl-1,3,4,5,6,6a,7,8,8a,10,11,12,13,14b-tetradecahydropicene-4a-carboxylate	Triterpene saponins	0.92	295.23
667.403	low score: [(2S,3R,4S,5S,6R)-3,4,5-trihydroxy-6-(hydroxymethyl)oxan-2-yl] (1S,4aR,6aS,6bR,9R,10R,11R,12aR)-1,10,11-trihydroxy-9-(hydroxymethyl)-2,2,6a,6b,9,12a-hexamethyl-1,3,4,5,6,6a,7,8,8a,10,11,12,13,14b-tetradecahydropicene-4a-carboxylate	Triterpenoids	0.92	482.49
666.427	no MS2: (4aS,6aR,6bR,10S,12aR)-1,2,6b,9,9,12a-hexamethyl-10-[(2R,3R,4S,5S,6R)-3,4,5-trihydroxy-6-(hydroxymethyl)oxan-2-yl]oxy-2,3,4,5,6,6a,7,8,8a,10,11,12,13,14b-tetradecahydro-1H-picene-4a,6a-dicarboxylic acid	Triterpene saponins	0.9	44.41
665.38	no MS2: legonoxamine H	Phenylacetamides	1	22.35
663.374	no MS2: (3S)-5-[(1S,8aR)-2,5,5,8a-tetramethyl-4-oxo-4a,6,7,8-tetrahydro-1H-naphthalen-1-yl]-3-methylpentanoic acid	Diterpenoids	0.98	24.58
663.37	no MS2: (3S)-5-[(1S,8aR)-2,5,5,8a-tetramethyl-4-oxo-4a,6,7,8-tetrahydro-1H-naphthalen-1-yl]-3-methylpentanoic acid	Diterpenoids	1	17.31
661.356	no MS2: NCGC00381025-01_C36H54O12_2,7-Octadienoic acid, 6-[[3,4-bis-O-[(2E)-6-hydroxy-2,6-dimethyl-1-oxo-2,7-octadien-1-yl]-beta-D-glucopyranosyl]oxy]-2,6-dimethyl-, (2E)-	Saccharolipids	0.98	20.41
657.399	no MS2: Ecliptasaponin A	Triterpene saponins	1	32.19
655.382	no MS2: (2S,3S,4S,5R,6R)-6-[[(3S,6aR,6bS,8aS,14bR)-8a-carboxy-4,4,6a,6b,11,11,14b-heptamethyl-1,2,3,4a,5,6,7,8,9,10,12,12a,14,14a-tetradecahydropicen-3-yl]oxy]-3,4,5-trihydroxyoxane-2-carboxylic acid	Triterpene saponins	1	15.2
651.409	low score: Bayogenin 3-O-beta-D-glucopyranoside	Triterpene saponins	0.96	131.8
651.409	no MS2: Pedunculoside	Triterpene saponins	1	150.17
651.408	no MS2: Pedunculoside	Triterpene saponins	0.98	108.26
650.432	no MS2: (1S,2R,4aS,6aR,6bR,10S,12aR,14bS)-1,2,6b,9,9,12a-hexamethyl-10-[(2R,3R,4S,5S,6R)-3,4,5-trihydroxy-6-methyloxan-2-yl]oxy-2,3,4,5,6,6a,7,8,8a,10,11,12,13,14b-tetradecahydro-1H-picene-4a,6a-dicarboxylic acid	Triterpene saponins	0.9	28.01
649.393	no MS2: NCGC00169960-03!(2E,4E)-12-[(10E,12E)-13-carboxy-3-hydroxy-2-(hydroxymethyl)-8,10,12-trimethyltrideca-10,12-dienoyl]oxy-13-(hydroxymethyl)-3,5,7-trimethyltetradeca-2,4-dienedioic acid	3-(3-hydroxyalkanoyloxy)alkanoic acids	1	110.38
641.365	no MS2: (2S,3R,4S,5R)-2-{[2-hydroxy-22-(2-hydroxypropan-2-yl)-3,8,8,17,19-pentamethyl-23,24-dioxaheptacyclo[19.2.1.0?,??.0?,??.0?,??.0?,??.0??,??]tetracos-4-en-9-yl]oxy}oxane-3,4,5-triol	Cycloartanols and derivatives	1	56.04
639.455	no MS2: Ginsenoside Rh1	Triterpenoids	0.92	27.08
639.392	no MS2: deferrioxamine E	Macrolactams	0.99	49.36
639.384	no MS2: 12-O-tetradecanoylphorbol-13-acetate (TPA)	Phorbol esters	0.99	42.56
637.418	no MS2: NCGC00015645-08!N-[(4-hydroxy-3-methoxyphenyl)methyl]-8-methylnonanamide [IIN-based on: CCMSLIB00000848580]	Methoxyphenols	1	57.95
635.415	low score: Ecliptasaponin D	Triterpene saponins	0.91	176.45
633.399	no MS2: (1S,2R,4aS,6aR,6bR,10S,12aR,14bS)-1,2,6b,9,9,12a-hexamethyl-10-[(2R,3R,4S,5S,6R)-3,4,5-trihydroxy-6-methyloxan-2-yl]oxy-2,3,4,5,6,6a,7,8,8a,10,11,12,13,14b-tetradecahydro-1H-picene-4a,6a-dicarboxylic acid	Triterpene saponins	0.99	18.08
633.398	no MS2: (1S,2R,4aS,6aR,6bR,10S,12aR,14bS)-1,2,6b,9,9,12a-hexamethyl-10-[(2R,3R,4S,5S,6R)-3,4,5-trihydroxy-6-methyloxan-2-yl]oxy-2,3,4,5,6,6a,7,8,8a,10,11,12,13,14b-tetradecahydro-1H-picene-4a,6a-dicarboxylic acid	Triterpene saponins	1	24.76
629.368	no MS2: "(3R,6R)-6-((3R,5S,7R,8R,9S,10S,12S,13R,14S,17R)-3,7-diacetoxy-12-hydroxy-10,13-dimethylhexadecahydro-1H-cyclopenta[a]phenanthren-17-yl)heptane-1,3-diyl diacetate"	Monohydroxy bile acids, alcohols and derivatives	0.99	20.91
629.367	no MS2: "(3R,6R)-6-((3R,5S,7R,8R,9S,10S,12S,13R,14S,17R)-3,7-diacetoxy-12-hydroxy-10,13-dimethylhexadecahydro-1H-cyclopenta[a]phenanthren-17-yl)heptane-1,3-diyl diacetate"	Monohydroxy bile acids, alcohols and derivatives	1	39.29
625.321	no MS2: Dauricine	Benzylisoquinolines	1	21.46
623.406	no MS2: h_43_17_epimethanedienone	Androgens and derivatives	0.99	45.11
621.302	no MS2: (2R,3R,4S,5R,6R)-2-[[7-[(2R,3R,4R,5S)-3,4-dihydroxy-5-(hydroxymethyl)oxolan-2-yl]oxy-2-ethenyl-2,4b,8,8-tetramethyl-4,4a,5,6,7,8a,9,10-octahydro-3H-phenanthren-3-yl]oxy]-6-methyloxane-3,4,5-triol	Diterpene glycosides	0.99	25.84
620.365	no MS2: 4,15,26-trihydroxy-1-oxa-4,9,15,20,26,31-hexazacyclotritriacontane-5,8,16,19,27,30-hexone	Macrolactams	0.96	25.91
619.425	no MS2: 12-deoxy-6R,7R-epoxy-5beta-hydroxy-phorbol-13-hexadecanoate	Bicyclic monoterpenoids	0.94	35.75
619.33	no MS2: Astaxanthin	Xanthophylls	1	7.58
617.404	no MS2: Phorbol-12-Myristate-13-Acetate	Phorbol esters	0.96	19.43
613.441	no MS2: h_61_17_epioxandrolone	Steroid lactones	0.93	9.65
613.371	no MS2: NCGC00179860-02!6-[(3R,4S,5S,7R)-7-[(2S,3S,5S)-5-ethyl-5-[(2R,5R,6S)-5-ethyl-5-hydroxy-6-methyloxan-2-yl]-3-methyloxolan-2-yl]-4-hydroxy-3,5-dimethyl-6-oxononyl]-2-hydroxy-3-methylbenzoic acid	Diterpene glycosides	1	9.11
613.371	no MS2: NCGC00179860-02!6-[(3R,4S,5S,7R)-7-[(2S,3S,5S)-5-ethyl-5-[(2R,5R,6S)-5-ethyl-5-hydroxy-6-methyloxan-2-yl]-3-methyloxolan-2-yl]-4-hydroxy-3,5-dimethyl-6-oxononyl]-2-hydroxy-3-methylbenzoic acid	Diterpene glycosides	1	14.11
613.357	no MS2: Puwainaphycin D	Cyclic peptides	1	7.9
611.396	low score: O-Tigloylgymnemagenin, 21-	Triterpenoids	0.91	67.67
611.361	no MS2: NCGC00169702-02!(5R)-5-hydroxy-1-(4-hydroxy-3-methoxyphenyl)decan-3-one [IIN-based on: CCMSLIB00000847635]	Gingerols	0.98	28.66
611.342	no MS2: (2R,6R)-6-[(3R,10S,12S,13R,17R)-3-(2-carboxyacetyl)oxy-12-hydroxy-4,4,10,13,14-pentamethyl-2,3,5,6,7,11,12,15,16,17-decahydro-1H-cyclopenta[a]phenanthren-17-yl]-2-methyl-3-methylideneheptanoic acid	Triterpenoids	0.92	6.85
609.326	no MS2: NCGC00381203-01_C31H46N4O7_2H-Pyrido[1,2-a][1,4,7,10]tetraazacyclododecine-1,4,7,10(3H,12H)-tetrone, 3-(7,8-dihydroxy-6-oxooctyl)octahydro-9-(1-methylpropyl)-6-(phenylmethyl)-	Cyclic peptides	1	38.64
604.369	no MS2: desmethylenylnocardamine	Macrolactams	0.98	21.58
603.352	no MS2: (1S,2S,5R,7R,10S,11S,14R,16R,19S,20S,23R,25R)-5,14-diethyl-2,11,20,23-tetramethyl-4,13,22,28,29,30-hexaoxatetracyclo[23.2.1.1?,??.1??,??]triacontane-3,12,21-trione	Macrolides and analogues	0.99	15.49
597.397	no MS2: h_253_methandienone_m3_lt	Oxosteroids	0.98	102.38
597.318	no MS2: NCGC00096070-07!7-[(2E)-3,7-dimethylocta-2,6-dienoxy]chromen-2-one [IIN-based on: CCMSLIB00000849019]	Terpene lactones	0.97	12.4
596.526	no MS2: DG(16:0/0:0/16:0) (d5)	1,3-diacylglycerols	0.98	140.9
595.383	no MS2: destruxin A	Cyclic depsipeptides	1	57.5
595.346	no MS2: NCGC00386062-01!(3S,6R,12S)-6-benzyl-3-butan-2-yl-9-(6,7-dihydroxyoctyl)-1,4,7,10-tetrazabicyclo[10.4.0]hexadecane-2,5,8,11-tetrone [IIN-based on: CCMSLIB00000847982]	Cyclic peptides	0.99	77.6
595.345	no MS2: NCGC00386062-01!(3S,6R,12S)-6-benzyl-3-butan-2-yl-9-(6,7-dihydroxyoctyl)-1,4,7,10-tetrazabicyclo[10.4.0]hexadecane-2,5,8,11-tetrone [IIN-based on: CCMSLIB00000847982]	Cyclic peptides	0.99	110.81
595.344	no MS2: NCGC00386062-01!(3S,6R,12S)-6-benzyl-3-butan-2-yl-9-(6,7-dihydroxyoctyl)-1,4,7,10-tetrazabicyclo[10.4.0]hexadecane-2,5,8,11-tetrone [IIN-based on: CCMSLIB00000847982]	Cyclic peptides	0.98	23.38
593.33	no MS2: NCGC00381139-01!6-benzyl-3-butan-2-yl-9-(7-hydroxy-6-oxooctyl)-1,4,7,10-tetrazabicyclo[10.4.0]hexadecane-2,5,8,11-tetrone [IIN-based on: CCMSLIB00000845831]	Oligopeptides	1	19.08
593.33	no MS2: NCGC00381139-01!6-benzyl-3-butan-2-yl-9-(7-hydroxy-6-oxooctyl)-1,4,7,10-tetrazabicyclo[10.4.0]hexadecane-2,5,8,11-tetrone [IIN-based on: CCMSLIB00000845831]	Oligopeptides	0.99	30.43
593.328	no MS2: NCGC00381139-01!6-benzyl-3-butan-2-yl-9-(7-hydroxy-6-oxooctyl)-1,4,7,10-tetrazabicyclo[10.4.0]hexadecane-2,5,8,11-tetrone [IIN-based on: CCMSLIB00000845831]	Oligopeptides	0.98	11.7
591.432	no MS2: NCGC00384824-01!methyl 3-hydroxy-2-[[3-hydroxy-2-[[2-[(3-hydroxy-2,4-dimethyltetradecanoyl)amino]-3-methylbutanoyl]amino]butanoyl]amino]propanoate	Peptides	1	31.86
591.388	no MS2: NCGC00179860-02!6-[(3R,4S,5S,7R)-7-[(2S,3S,5S)-5-ethyl-5-[(2R,5R,6S)-5-ethyl-5-hydroxy-6-methyloxan-2-yl]-3-methyloxolan-2-yl]-4-hydroxy-3,5-dimethyl-6-oxononyl]-2-hydroxy-3-methylbenzoic acid	Diterpene glycosides	1	119.91
591.387	no MS2: NCGC00179860-02!6-[(3R,4S,5S,7R)-7-[(2S,3S,5S)-5-ethyl-5-[(2R,5R,6S)-5-ethyl-5-hydroxy-6-methyloxan-2-yl]-3-methyloxolan-2-yl]-4-hydroxy-3,5-dimethyl-6-oxononyl]-2-hydroxy-3-methylbenzoic acid	Diterpene glycosides	0.98	7.4
590.425	no MS2: Adenosine-5'-diphospho-glucose disodium salt	Purine nucleotide sugars	0.91	75.63
590.41	no MS2: NCGC00169399-03!(2R,6R)-6-[(3R,10S,12S,13R,17R)-3-(2-carboxyacetyl)oxy-12-hydroxy-4,4,10,13,14-pentamethyl-2,3,5,6,7,11,12,15,16,17-decahydro-1H-cyclopenta[a]phenanthren-17-yl]-2-methyl-3-methylideneheptanoic acid [IIN-based: Match]	Triterpenoids	0.94	14.21
589.372	no MS2: "(3R,6R)-6-((3R,5S,7R,8R,9S,10S,12S,13R,14S,17R)-3,7-diacetoxy-12-hydroxy-10,13-dimethylhexadecahydro-1H-cyclopenta[a]phenanthren-17-yl)heptane-1,3-diyl diacetate"	Monohydroxy bile acids, alcohols and derivatives	1	51.25
588.374	no MS2: NCGC00386067-01!2-[2-(19-acetamido-16,18-dihydroxy-5,9-dimethyl-6-oxoicosan-7-yl)oxy-2-oxoethyl]butanedioic acid [IIN-based: Match]	Tricarboxylic acids and derivatives	1	75.03
587.429	no MS2: (1R,6R,10S,11R,13S,15R)-1,6-dihydroxy-8-(hydroxymethyl)-4,12,12,15-tetramethyl-5-oxotetracyclo[8.5.0.0?,?.0??,??]pentadeca-3,8-dien-13-yl hexadecanoate	Phorbol esters	0.99	52.01
587.429	no MS2: (1R,6R,10S,11R,13S,15R)-1,6-dihydroxy-8-(hydroxymethyl)-4,12,12,15-tetramethyl-5-oxotetracyclo[8.5.0.0?,?.0??,??]pentadeca-3,8-dien-13-yl hexadecanoate	Phorbol esters	1	91.42
585.354	no MS2: dehydroxynocardamine	Macrolactams	0.91	33.58
583.39	no MS2: Diacetylpyxinol	Triterpene saponins	0.9	28.3
583.33	low score: NCGC00385693-01_C32H48O8_Propanedioic acid, mono[12-(acetyloxy)-4,4,8,10,14-pentamethyl-17-(tetrahydro-2-methyl-5-oxo-2-furanyl)gonan-3-yl] ester	Triterpenoids	1.15	49.79
582.323	no MS2: _120145	Naphthopyrans	1	30.43
581.367	no MS2: (1S,2S,5R,7R,10S,11S,14R,16R,19S,20S,23R,25R)-5,14-diethyl-2,11,20,23-tetramethyl-4,13,22,28,29,30-hexaoxatetracyclo[23.2.1.1?,??.1??,??]triacontane-3,12,21-trione	Macrolides and analogues	0.99	165.17
581.352	no MS2: Uridine-5?-diphosphoglucuronic acid trisodium salt	Pyrimidine nucleotide sugars	0.99	55.35
579.351	no MS2: NCGC00380289-01_C32H50O9_beta-D-Xylopyranoside, 3,17-dihydroxyspirost-5-en-1-yl	Steroidal saponins	0.99	142.77
579.351	no MS2: NCGC00380289-01_C32H50O9_beta-D-Xylopyranoside, 3,17-dihydroxyspirost-5-en-1-yl	Steroidal saponins	0.98	80.2
579.351	no MS2: NCGC00380289-01_C32H50O9_beta-D-Xylopyranoside, 3,17-dihydroxyspirost-5-en-1-yl	Steroidal saponins	0.98	162.11
579.351	no MS2: NCGC00380289-01_C32H50O9_beta-D-Xylopyranoside, 3,17-dihydroxyspirost-5-en-1-yl	Steroidal saponins	0.98	110.51
579.35	no MS2: NCGC00380289-01_C32H50O9_beta-D-Xylopyranoside, 3,17-dihydroxyspirost-5-en-1-yl	Steroidal saponins	0.98	116.2
579.35	no MS2: NCGC00380289-01_C32H50O9_beta-D-Xylopyranoside, 3,17-dihydroxyspirost-5-en-1-yl	Steroidal saponins	0.97	132.33
578.375	no MS2: BE-43547B	Macrolide lactams	0.9	38.05
577.337	no MS2: Oleandrin	Cardenolide glycosides and derivatives	1	65.82
577.336	no MS2: NCGC00385369-01_C32H48O9_Card-20(22)-enolide, 16-(acetyloxy)-3-[(2,6-dideoxy-3-O-methylhexopyranosyl)oxy]-14-hydroxy-, (3beta,5beta,8xi,9xi,16beta)-	Cardenolide glycosides and derivatives	1	32.82
577.336	no MS2: NCGC00385369-01_C32H48O9_Card-20(22)-enolide, 16-(acetyloxy)-3-[(2,6-dideoxy-3-O-methylhexopyranosyl)oxy]-14-hydroxy-, (3beta,5beta,8xi,9xi,16beta)-	Cardenolide glycosides and derivatives	1	70.71
577.335	no MS2: NCGC00385369-01_C32H48O9_Card-20(22)-enolide, 16-(acetyloxy)-3-[(2,6-dideoxy-3-O-methylhexopyranosyl)oxy]-14-hydroxy-, (3beta,5beta,8xi,9xi,16beta)-	Cardenolide glycosides and derivatives	1	54.46
575.319	no MS2: Teraspiridole B_130089	Naphthofurans	0.91	14.96
575.318	no MS2: Teraspiridole B_130089	Naphthofurans	0.93	38.29
575.303	no MS2: NCGC00385796-01![(2R,3R,4S,5S,6R)-3,5-diacetyloxy-2-(acetyloxymethyl)-6-[(2S,3R)-2,3,4-trihydroxybutoxy]oxan-4-yl] dodecanoate	Saccharolipids	0.98	14.96
573.377	no MS2: NCGC00179860-02!6-[(3R,4S,5S,7R)-7-[(2S,3S,5S)-5-ethyl-5-[(2R,5R,6S)-5-ethyl-5-hydroxy-6-methyloxan-2-yl]-3-methyloxolan-2-yl]-4-hydroxy-3,5-dimethyl-6-oxononyl]-2-hydroxy-3-methylbenzoic acid	Diterpene glycosides	0.99	66.85
573.301	no MS2: Arenobufagin 3-hemisuberate	Bufanolides and derivatives	1	23.72
571.363	no MS2: NCGC00386083-01!dimethyl (2E,6E,11Z)-19-(2-amino-2-oxoethyl)-9,13-dihydroxy-8-methoxy-10,12,14-trimethyl-15-oxohenicosa-2,6,11-trienedioate	Fatty acid methyl esters	0.95	115.87
571.361	no MS2: NCGC00386083-01!dimethyl (2E,6E,11Z)-19-(2-amino-2-oxoethyl)-9,13-dihydroxy-8-methoxy-10,12,14-trimethyl-15-oxohenicosa-2,6,11-trienedioate	Fatty acid methyl esters	0.98	121.98
571.36	no MS2: NCGC00386083-01!dimethyl (2E,6E,11Z)-19-(2-amino-2-oxoethyl)-9,13-dihydroxy-8-methoxy-10,12,14-trimethyl-15-oxohenicosa-2,6,11-trienedioate	Fatty acid methyl esters	0.99	60.78
570.365	no MS2: NCGC00386067-01!2-[2-(19-acetamido-16,18-dihydroxy-5,9-dimethyl-6-oxoicosan-7-yl)oxy-2-oxoethyl]butanedioic acid [IIN-based on: CCMSLIB00000846988]	Tricarboxylic acids and derivatives	1	77.43
569.419	no MS2: NCGC00384805-01!	Phorbol esters	1	111.19
567.4	no MS2: "1alpa,3beta-diacetoxy-22-hopanol"	Hopanoids	0.97	72.47
566.376	no MS2: 1,2-DIDECANOYL-SN-GLYCERO-3-PHOSPHOCHOLINE	Phosphatidylcholines	0.94	52.27
565.3	no MS2: [Ala9-Ala10]-moroidin	Polypeptides	1	26.12
563.358	no MS2: NCGC00384810-01!	Bicyclic monoterpenoids	1	87.61
563.356	no MS2: (1R,2S,4R,5S,6S,11R,12R,14S,16R)-5,6,11-trihydroxy-4-(hydroxymethyl)-8,12,15,15-tetramethyl-7-oxo-3-oxapentacyclo[9.5.0.0?,?.0?,??.0??,??]hexadec-8-en-14-yl dodecanoate	Bicyclic monoterpenoids	0.98	151.33
563.356	no MS2: (1R,2S,4R,5S,6S,11R,12R,14S,16R)-5,6,11-trihydroxy-4-(hydroxymethyl)-8,12,15,15-tetramethyl-7-oxo-3-oxapentacyclo[9.5.0.0?,?.0?,??.0??,??]hexadec-8-en-14-yl dodecanoate	Bicyclic monoterpenoids	0.98	176.2
563.284	no MS2: NCGC00380458-01_C30H42O10_Butanoic acid, (1R,3aR,3bS,4aR,6S,7S,7aR,8R,8aR,9aR)-1,4a,8-tris(acetyloxy)tetradecahydro-2,2,3b,6,8a-pentamethyl-4,9-dioxo-1H-cyclopent[a]-s-indacen-7-yl ester	Diterpenoids	1	22.12
562.38	no MS2: Rhodoxanthin	Xanthophylls	1	17.86
561.341	no MS2: NCGC00385539-01!	Rhamnofolane and daphnane diterpenoids	0.99	70.1
561.34	no MS2: NCGC00385539-01!	Rhamnofolane and daphnane diterpenoids	0.99	237.93
561.34	no MS2: NCGC00385539-01!	Rhamnofolane and daphnane diterpenoids	0.98	58.08
561.34	no MS2: NCGC00385539-01!	Rhamnofolane and daphnane diterpenoids	0.98	135.93
559.327	no MS2: Isocucurbitacin B	Cucurbitacins	1	108.31
559.325	no MS2: NCGC00380235-01_C32H48O9_beta-D-Xylopyranoside, 3,17-dihydroxyspirosta-5,25(27)-dien-1-yl	Steroidal saponins	0.99	155.83
559.324	no MS2: NCGC00380235-01_C32H48O9_beta-D-Xylopyranoside, 3,17-dihydroxyspirosta-5,25(27)-dien-1-yl	Steroidal saponins	0.99	78.96
559.324	no MS2: NCGC00380235-01_C32H48O9_beta-D-Xylopyranoside, 3,17-dihydroxyspirosta-5,25(27)-dien-1-yl	Steroidal saponins	0.98	133.28
559.324	no MS2: NCGC00380235-01_C32H48O9_beta-D-Xylopyranoside, 3,17-dihydroxyspirosta-5,25(27)-dien-1-yl	Steroidal saponins	0.99	31.08
558.378	no MS2: NCGC00381110-01!13-hydroxy-6-(1-hydroxyethyl)-3-(hydroxymethyl)-12,14-dimethyl-15-nonyl-9-propan-2-yl-1-oxa-4,7,10-triazacyclopentadecane-2,5,8,11-tetrone	Cyclic depsipeptides	0.97	78.23
557.31	no MS2: 3-[(3S,5R,10S,13R,14S,17S)-3-[(2R,3S,4R,5S,6S)-3,5-dihydroxy-4-methoxy-6-methyloxan-2-yl]oxy-14-hydroxy-10,13-dimethyl-1,2,3,4,5,6,7,8,9,11,12,15,16,17-tetradecahydrocyclopenta[a]phenanthren-17-yl]-2H-furan-5-one	Cardenolide glycosides and derivatives	1	71.89
557.308	no MS2: 3-[(3S,5R,10S,13R,14S,17S)-3-[(2R,3S,4R,5S,6S)-3,5-dihydroxy-4-methoxy-6-methyloxan-2-yl]oxy-14-hydroxy-10,13-dimethyl-1,2,3,4,5,6,7,8,9,11,12,15,16,17-tetradecahydrocyclopenta[a]phenanthren-17-yl]-2H-furan-5-one	Cardenolide glycosides and derivatives	1	23.92
557.307	no MS2: 3-[(3S,5R,10S,13R,14S,17S)-3-[(2R,3S,4R,5S,6S)-3,5-dihydroxy-4-methoxy-6-methyloxan-2-yl]oxy-14-hydroxy-10,13-dimethyl-1,2,3,4,5,6,7,8,9,11,12,15,16,17-tetradecahydrocyclopenta[a]phenanthren-17-yl]-2H-furan-5-one	Cardenolide glycosides and derivatives	0.99	48.16
556.385	no MS2: PharmaGSID_48521	Azaspirodecane derivatives	1	72.71
555.367	no MS2: NCGC00169399-03!(2R,6R)-6-[(3R,10S,12S,13R,17R)-3-(2-carboxyacetyl)oxy-12-hydroxy-4,4,10,13,14-pentamethyl-2,3,5,6,7,11,12,15,16,17-decahydro-1H-cyclopenta[a]phenanthren-17-yl]-2-methyl-3-methylideneheptanoic acid	Triterpenoids	1	64.14
555.365	low score: Alisol A,24-acetate	Triterpenoids	0.91	110.8
555.294	no MS2: Ganoderic Acid G	Triterpenoids	0.99	39.38
555.293	no MS2: Ganoderic Acid G	Triterpenoids	1	71.13
553.338	no MS2: NCGC00381139-01!6-benzyl-3-butan-2-yl-9-(7-hydroxy-6-oxooctyl)-1,4,7,10-tetrazabicyclo[10.4.0]hexadecane-2,5,8,11-tetrone [IIN-based on: CCMSLIB00000845831]	Oligopeptides	1	18.89
551.284	no MS2: Convallatoxin	Cardenolide glycosides and derivatives	0.99	10.13
547.362	no MS2: 13-Oxyingenol dodecanoat	Tigliane and ingenane diterpenoids	0.98	100.86
547.361	no MS2: 13-Oxyingenol dodecanoat	Tigliane and ingenane diterpenoids	1	198.18
547.361	no MS2: 13-Oxyingenol dodecanoat	Tigliane and ingenane diterpenoids	1	171.15
547.361	no MS2: 13-Oxyingenol dodecanoat	Tigliane and ingenane diterpenoids	1	77.06
547.361	low score: 13-Oxyingenol dodecanoat	Tigliane and ingenane diterpenoids	0.92	330.67
547.36	low score: 13-Oxyingenol dodecanoat	Tigliane and ingenane diterpenoids	0.92	361.5
547.36	no MS2: 13-Oxyingenol dodecanoat	Tigliane and ingenane diterpenoids	1	113.21
547.36	low score: 13-Oxyingenol dodecanoat	Tigliane and ingenane diterpenoids	0.95	400.79
547.273	no MS2: NCGC00381451-01!(1S,4S,7R,10S,13S)-7,10-di(butan-2-yl)-4-propan-2-yl-15,16-dithia-3,6,9,12,18-pentazabicyclo[11.4.2]nonadecane-2,5,8,11,19-pentone	Cyclic peptides	1	22.19
545.417	no MS2: 12-Desoxydiacetylpyxinol	Triterpene saponins	0.98	99.97
545.345	no MS2: NCGC00384810-01!	Bicyclic monoterpenoids	0.99	26.7
545.345	no MS2: NCGC00384810-01!	Bicyclic monoterpenoids	0.99	48.29
545.304	low score: 2-O-Acetyl-20-hydroxyecdysone	Pentahydroxy bile acids, alcohols and derivatives	1.07	224.46
545.264	no MS2: NCGC00385717-01_C26H40O12_7-Hydroxy-1-({3-O-[(2E)-8-hydroxy-2,6-dimethyl-2-octenoyl]-beta-D-glucopyranosyl}oxy)-7-methyl-1,4a,5,6,7,7a-hexahydrocyclopenta[c]pyran-4-carboxylic acid	Iridoid O-glycosides	0.9	11.3
543.329	no MS2: Platycodigenin	Triterpenoids	1	200.65
543.329	low score: Cucurbitacin IIb	Cucurbitacins	0.97	308.18
543.329	no MS2: NCGC00381195-01!(2E,6E,12E)-19-(2-amino-2-oxoethyl)-9,11-dihydroxy-8-methoxy-10,12,14-trimethyl-15-oxohenicosa-2,6,12-trienedioic acid	Long-chain fatty acids	1	24.39
542.317	no MS2: NCGC00386071-01![3-methyl-1-[3-methyl-1-oxo-1-(2,3,4,5,6-pentahydroxyhexoxy)pentan-2-yl]oxy-1-oxopentan-2-yl] 2-hydroxy-3-methylpentanoate	Depsipeptides	1	49.13
541.314	no MS2: Euphorbia factor L8 - Lathyrane diterpenoid - likely	Diterpenoids	1	69.51
541.314	no MS2: Euphorbia factor L8 - Lathyrane diterpenoid - likely	Diterpenoids	1	37.42
541.313	no MS2: Euphorbia factor L8 - Lathyrane diterpenoid - likely	Diterpenoids	1	97.2
541.226	no MS2: NCGC00386033-01_C24H38O12_3-Buten-2-one, 4-[4-hydroxy-2,2,6-trimethyl-6-[[6-O-[(2S,3R,4R)-tetrahydro-3,4-dihydroxy-4-(hydroxymethyl)-2-furanyl]-beta-D-glucopyranosyl]oxy]cyclohexylidene]-	Terpene glycosides	1	50.45
539.364	no MS2: milnamide A	Beta carbolines	1	11.95
539.32	no MS2: "2-(2-((R)-4-((3R,5R,8R,9S,10S,12S,13R,14S,17R)-3,12-dihydroxy-10,13-dimethylhexadecahydro-1H-cyclopenta[a]phenanthren-17-yl)pentanamido)acetamido)ethane-1-sulfonic acid"	Dihydroxy bile acids, alcohols and derivatives	0.9	28.05
539.304	low score: 9-hydroxy-5b,8,11a-trimethyl-1-prop-1-en-2-yl-1,2,3,4,5,6,7,7a,9,10,11,11b,12,13,13a,13b-hexadecahydrocyclopenta[a]chrysene-3a,5a,8-tricarboxylic acid	Triterpenoids	0.96	502.52
539.297	no MS2: 9-hydroxy-5b,8,11a-trimethyl-1-prop-1-en-2-yl-1,2,3,4,5,6,7,7a,9,10,11,11b,12,13,13a,13b-hexadecahydrocyclopenta[a]chrysene-3a,5a,8-tricarboxylic acid	Triterpenoids	1	45.44
537.326	no MS2: NCGC00168955-03![3-hydroxy-1-oxo-1-(2,3,4,5,6-pentahydroxyhexoxy)decan-5-yl] 3,5-dihydroxydecanoate	Fatty alcohols	1	30.89
537.303	no MS2: NCGC00380867-01_C27H46O9_9,12,15-Octadecatrienoic acid, 3-(hexopyranosyloxy)-2-hydroxypropyl ester, (9Z,12Z,15Z)-	Glycosylmonoacylglycerols	1	15.96
537.269	no MS2: Desacetyl (7)Khivorinic Acid, Methyl Ester	Naphthopyrans	1	13.35
537.268	no MS2: Desacetyl (7)Khivorinic Acid, Methyl Ester	Naphthopyrans	1	25.07
535.324	no MS2: 3-[(3S,5R,10S,13R,14S,17S)-3-[(2R,3S,4R,5S,6S)-3,5-dihydroxy-4-methoxy-6-methyloxan-2-yl]oxy-14-hydroxy-10,13-dimethyl-1,2,3,4,5,6,7,8,9,11,12,15,16,17-tetradecahydrocyclopenta[a]phenanthren-17-yl]-2H-furan-5-one	Cardenolide glycosides and derivatives	1	13.08
535.287	no MS2: (3E,4S)-3-[2-[(1R,4aS,5R,6R,8aS)-5-(hydroxymethyl)-5,8a-dimethyl-2-methylidene-6-[(2R,3R,4S,5S,6R)-3,4,5-trihydroxy-6-(hydroxymethyl)oxan-2-yl]oxy-3,4,4a,6,7,8-hexahydro-1H-naphthalen-1-yl]ethylidene]-4-hydroxyoxolan-2-one	O-glycosyl compounds	0.99	43.11
535.287	no MS2: (3E,4S)-3-[2-[(1R,4aS,5R,6R,8aS)-5-(hydroxymethyl)-5,8a-dimethyl-2-methylidene-6-[(2R,3R,4S,5S,6R)-3,4,5-trihydroxy-6-(hydroxymethyl)oxan-2-yl]oxy-3,4,4a,6,7,8-hexahydro-1H-naphthalen-1-yl]ethylidene]-4-hydroxyoxolan-2-one	O-glycosyl compounds	0.99	34.27
533.382	low score: Alisol A,24-acetate	Triterpenoids	0.91	221.16
533.381	low score: Alisol A,24-acetate	Triterpenoids	0.91	412.58
531.277	no MS2: (2S,3R,5S,9R)-2,3-dihydroxy-14-(hydroxymethyl)-5,9-dimethyl-14-{[(2S,3R,4S,5S,6R)-3,4,5-trihydroxy-6-(hydroxymethyl)oxan-2-yl]oxy}tetracyclo[11.2.1.0?,??.0?,?]hexadecane-5-carboxylic acid	Diterpene glycosides	0.97	8.89
529.35	low score: Alisol C Monoacetate	Triterpenoids	1.16	638.95
529.35	low score: Gymnemagenin	Triterpenoids	0.97	255.24
529.349	no MS2: NCGC00380960-01_C30H50O6_13,17,24,25-Tetrahydroxy-16,23-epoxydammaran-3-one	Triterpenoids	1	50.68
529.349	no MS2: NCGC00380960-01_C30H50O6_13,17,24,25-Tetrahydroxy-16,23-epoxydammaran-3-one	Triterpenoids	1	314.05
529.349	no MS2: NCGC00380960-01_C30H50O6_13,17,24,25-Tetrahydroxy-16,23-epoxydammaran-3-one	Triterpenoids	1	14.34
529.23	no MS2: Dutasteride	Androgens and derivatives	1	7.91
527.335	no MS2: MADECASSIC ACID	Triterpenoids	1	160.7
527.334	low score: Arjungenin	Triterpenoids	0.92	361.28
527.247	no MS2: NCGC00380271-01_C24H40O11_2-Cyclohexen-1-one, 3,5,5-trimethyl-4-[3-[(6-O-beta-D-xylopyranosyl-beta-D-glucopyranosyl)oxy]butyl]-	Fatty acyl glycosides of mono- and disaccharides	0.99	124.85
527.247	no MS2: NCGC00380271-01_C24H40O11_2-Cyclohexen-1-one, 3,5,5-trimethyl-4-[3-[(6-O-beta-D-xylopyranosyl-beta-D-glucopyranosyl)oxy]butyl]-	Fatty acyl glycosides of mono- and disaccharides	1	39.9
527.225	no MS2: NCGC00384820-01_C29H36O10_2-Propenoic acid, 3-[5-(acetyloxy)-9-(3-furanyl)dodecahydro-4-hydroxy-3,3,5a,9a-tetramethyl-7-oxofuro[3',4':5,6]naphth[2,1-c]oxireno[d]pyran-11b(1H)-yl]-, methyl ester, (2E)-	Steroid lactones	0.99	27.66
525.32	no MS2: Medicagenic acid	Triterpenoids	1	35.61
525.23	no MS2: 4-[(E)-3-[(2R,3R,4S,5S,6R)-3-[(2S,3R,4R)-3,4-dihydroxy-4-(hydroxymethyl)oxolan-2-yl]oxy-4,5-dihydroxy-6-(hydroxymethyl)oxan-2-yl]oxybut-1-enyl]-3,5,5-trimethylcyclohex-2-en-1-one	Fatty acyl glycosides of mono- and disaccharides	1	9.52
524.344	no MS2: Methionine conjugated chenodeoxycholic acid	Glycinated bile acids and derivatives	0.93	41.9
524.342	no MS2: Methionine conjugated chenodeoxycholic acid	Glycinated bile acids and derivatives	0.99	22.32
522.292	no MS2: "((4R)-4-((3R,5S,7R,9S,10S,12S,13R,14S,17R)-3,7,12-trihydroxy-10,13-dimethylhexadecahydro-1H-cyclopenta[a]phenanthren-17-yl)pentanoyl)valine"	Glycinated bile acids and derivatives	0.92	53.22
521.357	no MS2: Glutamine chenodeoxycholic acid	Glycinated bile acids and derivatives	0.98	36.3
521.309	no MS2: (3S,4S,5R)-4-[(2R,3R)-2,3-dihydroxy-3-[(2S,3R,5R,10R,13R,14S,17S)-2,3,14-trihydroxy-10,13-dimethyl-6-oxo-2,3,4,5,9,11,12,15,16,17-decahydro-1H-cyclopenta[a]phenanthren-17-yl]butyl]-3,5-dimethyloxolan-2-one	Triterpenoids	1	75
521.275	no MS2: 3,4-dihydroxy-5-[(2S,3R,4S,5S,6R)-3,4,5-trihydroxy-6-[[4-(2-hydroxypropan-2-yl)cyclohexene-1-carbonyl]oxymethyl]oxan-2-yl]oxybenzoic acid	Hydrolyzable tannins	1	29.12
519.33	no MS2: Ganoderic Acid B	Triterpenoids	1	92.1
519.293	no MS2: "(2S,3S,4S,5R,6R)-6-(((3R,5R,7S,8R,9S,10S,13R,14S,17R)-17-((R)-1-carboxypropan-2-yl)-7-hydroxy-10,13-dimethylhexadecahydro-1H-cyclopenta[a]phenanthren-3-yl)oxy)-3,4,5-trihydroxytetrahydro-2H-pyran-2-carboxylic acid"	Steroid glucuronide conjugates	0.98	30.85
517.313	no MS2: NCGC00380418-01_C30H46O8_(1alpha,2alpha,3beta,5xi,9xi,13xi,14xi,18xi)-1,2,3,22,23,29-Hexahydroxy-13,27-cycloolean-11-en-28-oic acid	Scalarane sesterterpenoids	1	30.15
517.312	no MS2: (2S,3R,5R,10R,13R,14S,17S)-2,3,14-trihydroxy-10,13-dimethyl-17-[(2R,3R,5R)-2,3,6-trihydroxy-5,6-dimethylheptan-2-yl]-2,3,4,5,9,11,12,15,16,17-decahydro-1H-cyclopenta[a]phenanthren-6-one	Hydroxy bile acids, alcohols and derivatives	0.99	13.45
517.312	no MS2: (2S,3R,5R,10R,13R,14S,17S)-2,3,14-trihydroxy-10,13-dimethyl-17-[(2R,3R,5R)-2,3,6-trihydroxy-5,6-dimethylheptan-2-yl]-2,3,4,5,9,11,12,15,16,17-decahydro-1H-cyclopenta[a]phenanthren-6-one	Hydroxy bile acids, alcohols and derivatives	1	19.7
517.278	no MS2: NCGC00380932-01_C29H42O9_9-Hydroxy-9-[({(2E)-2-(hydroxymethyl)-3-[3-(hydroxymethyl)-6-isopropyl-2-cyclohexen-1-yl]-2-propenoyl}oxy)methyl]-6-isopropyl-1-oxo-1,3,5a,6,7,8,9,9a-octahydro-2-benzoxepine-4-carboxylic acid	Terpene lactones	0.99	24.63
515.371	low score: Alisol B Acetate	Triterpenoids	1.27	206.58
515.37	low score: Alisol B Acetate	Triterpenoids	1.24	394.37
515.297	no MS2: Ganoderic acid LM2	Triterpenoids	0.96	16.89
515.263	no MS2: NCGC00384918-01_C29H40O9_(1R,3aS,3bR,6aR,7aS,9R,11R,11aS,12aR,13aR,15aR)-3a,11,11a-Trihydroxy-9,15a-dimethyl-1-(5-oxo-2,5-dihydro-3-furanyl)icosahydro-7aH,13aH-cyclopenta[7,8]phenanthro[2,3-b]pyrano[3,2-e][1,4]dioxine-13a-carbaldehyde	Cardenolide glycosides and derivatives	1	9.22
513.36	no MS2: Acetylenoxolone	Triterpenoids	0.98	18.9
513.354	no MS2: NCGC00380239-01!16-hydroxy-4,4,8,10,14-pentamethyl-17-(4,5,6-trihydroxy-6-methylheptan-2-yl)-1,2,5,6,7,9,11,12,15,16-decahydrocyclopenta[a]phenanthren-3-one	Triterpenoids	1	150.18
513.354	no MS2: NCGC00380239-01!16-hydroxy-4,4,8,10,14-pentamethyl-17-(4,5,6-trihydroxy-6-methylheptan-2-yl)-1,2,5,6,7,9,11,12,15,16-decahydrocyclopenta[a]phenanthren-3-one	Triterpenoids	1	25.98
513.354	low score: (5aS,7S,11aS,12aR)-3-((2S,5R)-5-(2-hydroxypropan-2-yl)-2-methyltetrahydrofuran-2-yl)-2a,5a,8,8-tetramethylhexadecahydrocyclopenta[a]cyclopropa[e]phenanthrene-4,7,9-triol	Triterpene saponins	0.98	284.57
513.267	no MS2: NCGC00385101-01_C26H40O10_1,6-Bis-O-{[4-(2-hydroxy-2-propanyl)-1-cyclohexen-1-yl]carbonyl}-beta-D-glucopyranose	Saccharolipids	0.98	22.43
511.339	no MS2: Asiatic acid	Triterpenoids	1	116.39
511.252	no MS2: NCGC00385308-01_C26H38O10_	Diterpene glycosides	0.98	69.92
511.252	no MS2: NCGC00385308-01_C26H38O10_	Diterpene glycosides	0.97	74
511.251	no MS2: NCGC00385308-01_C26H38O10_	Diterpene glycosides	0.96	59.44
509.324	no MS2: (1R,2R,5S,8R,14R,15R,16S)-16-hydroxy-1,2,14,17,17-pentamethyl-8-(prop-1-en-2-yl)pentacyclo[11.7.0.0?,??.0?,?.0??,??]icosane-5,15-dicarboxylic acid	Triterpenoids	1	54.06
509.323	no MS2: (1R,2R,5S,8R,14R,15R,16S)-16-hydroxy-1,2,14,17,17-pentamethyl-8-(prop-1-en-2-yl)pentacyclo[11.7.0.0?,??.0?,?.0??,??]icosane-5,15-dicarboxylic acid	Triterpenoids	1	130.39
509.236	no MS2: "MLS001148580-01!6ALPHA,9ALPHA-DIFLUOROPREDNISOLONE 21-ACETATE 17-BUTYRATE"	Gluco/mineralocorticoids, progestogins and derivatives	1	123.69
507.359	no MS2: Euphol Acetate	Triterpenoids	1	1727.78
507.308	no MS2: (2E,6E,11E,13E)-18-(2,6-dioxopiperidin-4-yl)-9-hydroxy-8-methoxy-10,12,14-trimethyl-15-oxooctadeca-2,6,11,13-tetraenoic acid	Lineolic acids and derivatives	0.98	50.92
505.314	no MS2: Strepin P1	Dipeptides	0.95	122.99
505.313	no MS2: Strepin P1	Dipeptides	0.96	19.58
503.407	low score: "25-Acetoxy-3b-hydroxy-20(S),24(R)-epoxydammarane"	Triterpene saponins	1.06	1032.69
503.407	low score: "25-Acetoxy-3b-hydroxy-20(S),24(R)-epoxydammarane"	Triterpene saponins	0.96	336.42
503.334	no MS2: "methyl (6R)-2-(hydroxymethyl)-6-((3R,5S,7R,9S,10S,12S,13R,14S,17R)-3,7,12-trihydroxy-10,13-dimethylhexadecahydro-1H-cyclopenta[a]phenanthren-17-yl)heptanoate"	Tetrahydroxy bile acids, alcohols and derivatives	1	45.46
503.332	no MS2: "methyl (6R)-2-(hydroxymethyl)-6-((3R,5S,7R,9S,10S,12S,13R,14S,17R)-3,7,12-trihydroxy-10,13-dimethylhexadecahydro-1H-cyclopenta[a]phenanthren-17-yl)heptanoate"	Tetrahydroxy bile acids, alcohols and derivatives	0.99	30.67
503.299	no MS2: NCGC00168839-02!(2S,3R,5R,10R,13R,14S,17S)-2,3,14-trihydroxy-10,13-dimethyl-17-[(2R,3R)-2,3,6-trihydroxy-6-methylheptan-2-yl]-2,3,4,5,9,11,12,15,16,17-decahydro-1H-cyclopenta[a]phenanthren-6-one [IIN-based on: CCMSLIB00000848640]	Hydroxy bile acids, alcohols and derivatives	1	31.98
503.298	no MS2: CRUSTECDYSONE	Hydroxy bile acids, alcohols and derivatives	1	20.48
503.277	no MS2: h_211_stanozolol_3'oh_o_glucuronide	Steroidal glycosides	0.97	72.48
501.392	no MS2: "25-Acetoxy-20(S),24(R)-epoxy-3-oxodammarane"	Triterpene saponins	0.97	89.87
501.318	no MS2: NCGC00380758-01!(2S,3R,10R,13R,14S)-17-[(2R,3R,5S)-2,3-dihydroxy-5,6-dimethylheptan-2-yl]-2,3,14-trihydroxy-10,13-dimethyl-2,3,4,5,9,11,12,15,16,17-decahydro-1H-cyclopenta[a]phenanthren-6-one [IIN-based on: CCMSLIB00000848325]	Pentahydroxy bile acids, alcohols and derivatives	1	19.68
501.318	no MS2: NCGC00380758-01!(2S,3R,10R,13R,14S)-17-[(2R,3R,5S)-2,3-dihydroxy-5,6-dimethylheptan-2-yl]-2,3,14-trihydroxy-10,13-dimethyl-2,3,4,5,9,11,12,15,16,17-decahydro-1H-cyclopenta[a]phenanthren-6-one [IIN-based on: CCMSLIB00000848325]	Pentahydroxy bile acids, alcohols and derivatives	0.99	29.01
501.318	no MS2: NCGC00380758-01!(2S,3R,10R,13R,14S)-17-[(2R,3R,5S)-2,3-dihydroxy-5,6-dimethylheptan-2-yl]-2,3,14-trihydroxy-10,13-dimethyl-2,3,4,5,9,11,12,15,16,17-decahydro-1H-cyclopenta[a]phenanthren-6-one [IIN-based on: CCMSLIB00000848325]	Pentahydroxy bile acids, alcohols and derivatives	0.99	18.22
501.283	no MS2: (2S,3R,4S,5R)-2-[4-[7-hydroxy-3-(hydroxymethyl)-5-(3-hydroxypropyl)-2,3-dihydro-1-benzofuran-2-yl]-2-methoxyphenoxy]oxane-3,4,5-triol	2-arylbenzofuran flavonoids	1	9.24
501.282	no MS2: (2S,3R,4S,5R)-2-[4-[7-hydroxy-3-(hydroxymethyl)-5-(3-hydroxypropyl)-2,3-dihydro-1-benzofuran-2-yl]-2-methoxyphenoxy]oxane-3,4,5-triol	2-arylbenzofuran flavonoids	1	21.4
501.282	no MS2: (2S,3R,4S,5R)-2-[4-[7-hydroxy-3-(hydroxymethyl)-5-(3-hydroxypropyl)-2,3-dihydro-1-benzofuran-2-yl]-2-methoxyphenoxy]oxane-3,4,5-triol	2-arylbenzofuran flavonoids	1	28.92
501.282	no MS2: (2S,3R,4S,5R)-2-[4-[7-hydroxy-3-(hydroxymethyl)-5-(3-hydroxypropyl)-2,3-dihydro-1-benzofuran-2-yl]-2-methoxyphenoxy]oxane-3,4,5-triol	2-arylbenzofuran flavonoids	1	15.1
499.376	no MS2: "2a-Acetoxy-3,22-stictandione"	Sesquiterpenoids	0.97	207.2
499.376	no MS2: "2a-Acetoxy-3,22-stictandione"	Sesquiterpenoids	0.94	57.01
499.375	low score: panaxatriol	Triterpenoids	1.01	232.63
499.303	no MS2: NCGC00385253-01_C30H44O7_(2S,4R,9beta,16alpha,23E)-2,16,20,25-Tetrahydroxy-9,10,14-trimethyl-4,9-cyclo-9,10-secocholesta-5,23-diene-1,11,22-trione	Cucurbitacins	0.98	25.29
499.302	no MS2: NCGC00385253-01_C30H44O7_(2S,4R,9beta,16alpha,23E)-2,16,20,25-Tetrahydroxy-9,10,14-trimethyl-4,9-cyclo-9,10-secocholesta-5,23-diene-1,11,22-trione	Cucurbitacins	0.96	29.8
499.269	no MS2: NCGC00380718-01_C29H40O8_2-Butenoic acid, 2-methyl-, 1a,1b,4,4a,5,7a,7b,8,9,9a-decahydro-4a,7b-dihydroxy-3-(hydroxymethyl)-1,1,6,8-tetramethyl-9a-(2-methyl-1-oxopropoxy)-5-oxo-1H-cyclopropa[3,4]benz[1,2-e]azulen-9-yl ester, (2E)-	Phorbol esters	1	18.26
497.359	low score: Soyasapogenol A	Triterpenoids	0.96	329.48
497.312	no MS2: NCGC00385426-01!2,3,14-trihydroxy-10,13-dimethyl-17-(2,3,6,7-tetrahydroxy-6-methylheptan-2-yl)-2,3,4,5,9,11,12,15,16,17-decahydro-1H-cyclopenta[a]phenanthren-6-one	Hydroxy bile acids, alcohols and derivatives	0.99	151.43
495.344	no MS2: Corosolic acid	Triterpenoids	1	153.96
495.278	low score: Schweinfurthin E	Xanthenes	1.16	52.15
495.256	no MS2: MLS001077304-01!FLUMETHASONE PIVALATE	Gluco/mineralocorticoids, progestogins and derivatives	0.99	6.64
493.33	low score: glycyrrhetic acid	Triterpenoids	0.96	37.4
493.328	no MS2: 15-formyl-16-hydroxy-1,2,14,17,17-pentamethyl-8-(prop-1-en-2-yl)pentacyclo[11.7.0.0?,??.0?,?.0??,??]icosane-5-carboxylic acid	Triterpenoids	1	35.01
493.326	no MS2: 18b-glycyrrhetinic acid	Triterpenoids	1	94.78
493.233	no MS2: [3,4,5-trihydroxy-6-[[3,4,5-trihydroxy-6-(hydroxymethyl)oxan-2-yl]oxymethyl]oxan-2-yl] 2,6,6-trimethylcyclohexene-1-carboxylate	O-glycosyl compounds	0.9	10.67
491.314	no MS2: (2S,4aS,6aS,6bR,12aS,14bR)-2,4a,6a,6b,9,9,12a-heptamethyl-10,13-dioxo-1,2,3,4,4a,5,6,6a,6b,7,8,8a,9,10,11,12,12a,12b,13,14b-icosahydropicene-2-carboxylic acid	Triterpenoids	0.96	64.02
491.225	no MS2: (E)-5-hydroxy-N-[3-[5-[3-[[(E)-5-hydroxy-3-methylpent-2-enoyl]amino]propyl]-3,6-dioxopiperazin-2-yl]propyl]-3-methylpent-2-enamide	Alpha amino acids and derivatives	0.99	44.4
490.305	no MS2: 2-((4R)-4-((3R,5R,8R,9S,12S,14S,17R)-3,12-dihydroxy-10,13-dimethylhexadecahydro-1H-cyclopenta[a]phenanthren-17-yl)pentanamido)acetic acid hydrate	Glycinated bile acids and derivatives	0.9	26.82
489.336	no MS2: [(7R,8R,10R,13S)-17-(furan-3-yl)-4,4,8,10,13-pentamethyl-3,16-dioxo-6,7,9,11,12,17-hexahydro-5H-cyclopenta[a]phenanthren-7-yl] acetate	Limonoids	0.98	79.43
489.319	no MS2: "(2S,3S,6R)-3-hydroxy-2-methyl-6-((3R,5S,7R,8R,9S,10S,12S,13R,14S,17R)-3,7,12-trihydroxy-10,13-dimethylhexadecahydro-1H-cyclopenta[a]phenanthren-17-yl)heptanoic acid"	Tetrahydroxy bile acids, alcohols and derivatives	1	63.23
489.318	no MS2: "(2S,3S,6R)-3-hydroxy-2-methyl-6-((3R,5S,7R,8R,9S,10S,12S,13R,14S,17R)-3,7,12-trihydroxy-10,13-dimethylhexadecahydro-1H-cyclopenta[a]phenanthren-17-yl)heptanoic acid"	Tetrahydroxy bile acids, alcohols and derivatives	0.99	31.35
489.318	no MS2: "(2S,3S,6R)-3-hydroxy-2-methyl-6-((3R,5S,7R,8R,9S,10S,12S,13R,14S,17R)-3,7,12-trihydroxy-10,13-dimethylhexadecahydro-1H-cyclopenta[a]phenanthren-17-yl)heptanoic acid"	Tetrahydroxy bile acids, alcohols and derivatives	0.99	11.41
487.339	no MS2: Quillaic acid	Triterpenoids	1	18.67
487.303	no MS2: NCGC00385264-02_C27H44O6_1,1,4,7-Tetramethyldecahydro-1H-cyclopropa[e]azulen-4-yl 6-deoxy-2-O-[(2E)-3-methyl-2-pentenoyl]-beta-L-galactopyranoside	Terpene glycosides	1	10.51
487.303	no MS2: NCGC00385264-02_C27H44O6_1,1,4,7-Tetramethyldecahydro-1H-cyclopropa[e]azulen-4-yl 6-deoxy-2-O-[(2E)-3-methyl-2-pentenoyl]-beta-L-galactopyranoside	Terpene glycosides	1	41.04
487.251	no MS2: Alpha-Dihydrogedunol	Limonoids	0.99	5.45
485.325	no MS2: NCGC00385760-01!(2S,3S,9R,13R,14S,16R)-2,3,16-trihydroxy-17-[(2R)-2-hydroxy-6-methyl-3-oxohept-6-en-2-yl]-4,4,9,13,14-pentamethyl-1,2,3,7,8,10,12,15,16,17-decahydrocyclopenta[a]phenanthren-11-one	Cucurbitacins	1	18.39
485.323	no MS2: "methyl (6R,E)-2-methyl-6-((3R,5S,7R,9S,10S,12S,13R,14S,17R)-3,7,12-trihydroxy-10,13-dimethylhexadecahydro-1H-cyclopenta[a]phenanthren-17-yl)hept-2-enoate"	Trihydroxy bile acids, alcohols and derivatives	0.99	61.27
485.309	low score: Darutoside	Diterpene glycosides	0.91	285.72
485.309	low score: Darutoside	Diterpene glycosides	0.92	518.84
485.288	no MS2: "methyl (4R)-4-((3R,5S,7R,9S,10S,13R,17R)-7-acetoxy-3-hydroxy-10,13-dimethyl-12-oxohexadecahydro-1H-cyclopenta[a]phenanthren-17-yl)pentanoate"	Monohydroxy bile acids, alcohols and derivatives	0.99	37.02
485.285	no MS2: NCGC00380830-01!methyl 2-[(2-hydroxy-3-methylbutanoyl)amino]-3-methylbutanoate [IIN-based on: CCMSLIB00000845070]	N-acyl-alpha amino acids and derivatives	0.99	14.1
483.379	no MS2: protopanaxadiol	Triterpenoids	1	41.57
483.343	no MS2: Glycocholic Acid	Glycinated bile acids and derivatives	1	34.81
483.307	no MS2: TRIDESACETOXYKHIVORIN	Limonoids	0.92	33.9
483.272	no MS2: NCGC00385001-01!5-[3-[[(E)-3-(3,4-dihydroxyphenyl)prop-2-enoyl]oxymethyl]-5-hydroxypentyl]-5,6,8a-trimethyl-3,4,4a,6,7,8-hexahydronaphthalene-1-carboxylic acid	Colensane and clerodane diterpenoids	1	17.27
481.354	low score: brassinolide	Brassinolides and derivatives	0.94	184.81
481.276	no MS2: TETRACYCLINE HYDROCHLORIDE	Tetracyclines	0.98	8.74
481.258	no MS2: NCGC00385192-01_C29H36O6_(2E,4aR,6R,7S,8E,10R)-10-Acetoxy-4a-hydroxy-1,1,3,6,9-pentamethyl-4-oxo-1a,4,4a,5,6,7,7a,10,11,11a-decahydro-1H-cyclopenta[a]cyclopropa[f][11]annulen-7-yl benzoate	Diterpenoids	1	11.67
480.265	no MS2: Cytochalasin B - CASMI2016 Category 1 - Challenge 3	Cytochalasins	0.9	97.5
479.333	no MS2: NCGC00380758-01!(2S,3R,10R,13R,14S)-17-[(2R,3R,5S)-2,3-dihydroxy-5,6-dimethylheptan-2-yl]-2,3,14-trihydroxy-10,13-dimethyl-2,3,4,5,9,11,12,15,16,17-decahydro-1H-cyclopenta[a]phenanthren-6-one	Pentahydroxy bile acids, alcohols and derivatives	0.96	43.5
479.262	low score: NCGC00380119-01!3-(5,6-dihydroxyheptyl)-4-methyl-2H-furan-5-one [IIN-based on: CCMSLIB00000845434]	Fatty alcohols	0.9	730.5
479.261	no MS2: NCGC00380119-01!3-(5,6-dihydroxyheptyl)-4-methyl-2H-furan-5-one [IIN-based on: CCMSLIB00000845434]	Fatty alcohols	1	164.63
479.261	low score: NCGC00380119-01!3-(5,6-dihydroxyheptyl)-4-methyl-2H-furan-5-one [IIN-based on: CCMSLIB00000845434]	Fatty alcohols	0.93	1075.58
477.247	no MS2: NCGC00380402-01_C26H36O8_	Xanthenes	0.99	41.85
477.247	no MS2: NCGC00380402-01_C26H36O8_	Xanthenes	0.99	69.58
477.246	no MS2: NCGC00380402-01_C26H36O8_	Xanthenes	0.98	109.27
475.378	no MS2: Soyasapogenol A	Triterpenoids	1	27.41
475.377	no MS2: Soyasapogenol A	Triterpenoids	1	15.19
475.339	no MS2: "(3R,5S,7R,9S,10S,12S,13R,14S,17R)-17-((2R)-6,7-dihydroxy-6-methylheptan-2-yl)-10,13-dimethylhexadecahydro-1H-cyclopenta[a]phenanthrene-3,7,12-triol"	Pentahydroxy bile acids, alcohols and derivatives	1	52.96
474.308	no MS2: Tomatidine HCl	Spirosolanes and derivatives	0.98	71.8
474.307	no MS2: Tomatidine HCl	Spirosolanes and derivatives	0.97	151.75
474.306	no MS2: Tomatidine HCl	Spirosolanes and derivatives	0.97	20.87
473.365	no MS2: MLS000563157-01!	Triterpenoids	0.99	24.16
473.363	no MS2: MLS000563157-01!	Triterpenoids	1	22.04
473.363	no MS2: MLS000563157-01!	Triterpenoids	1	34.48
473.363	no MS2: MLS000563157-01!	Triterpenoids	1	55.58
473.362	no MS2: NCGC00380239-01!16-hydroxy-4,4,8,10,14-pentamethyl-17-(4,5,6-trihydroxy-6-methylheptan-2-yl)-1,2,5,6,7,9,11,12,15,16-decahydrocyclopenta[a]phenanthren-3-one	Triterpenoids	1	12.39
473.325	low score: "(3R,5S,7R,9S,10S,12S,13R,17R)-17-((2R)-4-(3-(hydroxymethyl)oxetan-2-yl)butan-2-yl)-10,13-dimethylhexadecahydro-1H-cyclopenta[a]phenanthrene-3,7,12-triol"	Cholesterols and derivatives	1.11	51.13
473.289	no MS2: NCGC00347366-03!2,4,6-trihydroxy-5-[1-(4-hydroxy-1,1,4,7-tetramethyl-1a,2,3,4a,5,6,7a,7b-octahydrocyclopropa[h]azulen-7-yl)-3-methylbutyl]benzene-1,3-dicarbaldehyde	5,10-cycloaromadendrane sesquiterpenoids	1	21.73
473.288	no MS2: NCGC00347366-03!2,4,6-trihydroxy-5-[1-(4-hydroxy-1,1,4,7-tetramethyl-1a,2,3,4a,5,6,7a,7b-octahydrocyclopropa[h]azulen-7-yl)-3-methylbutyl]benzene-1,3-dicarbaldehyde	5,10-cycloaromadendrane sesquiterpenoids	1	49.02
473.287	no MS2: NCGC00347850-02_C26H42O6_2-(4a-Methyl-8-methylenedecahydro-2-naphthalenyl)-2-propanyl 6-deoxy-2-O-[(2E)-2-methyl-2-butenoyl]hexopyranoside	Eudesmane, isoeudesmane or cycloeudesmane sesquiterpenoids	1	56.76
472.291	no MS2: NCGC00347503-02!8-[2-(3,4-dihydroxy-2,5-dimethoxyoxolan-3-yl)ethyl]-4a,7,8-trimethylspiro[2,3,5,6,7,8a-hexahydro-1H-naphthalene-4,2'-oxirane]-2,3-diol	O-glycosyl compounds	1	66.71
471.346	no MS2: 18Alpha-Glycyrrhetinic Acid	Triterpenoids	1	24.3
471.345	no MS2: 18b-glycyrrhetinic acid	Triterpenoids	1	25.81
471.345	no MS2: 18Alpha-Glycyrrhetinic Acid	Triterpenoids	1	67.67
471.308	no MS2: 3-Hydroxyspirost-9(11)-en-12-one, 3-Ac	Triterpenoids	0.97	162.43
469.332	no MS2: NCGC00384869-01!4,4,8,10,14-pentamethyl-17-(4,5,6-trihydroxy-6-methylheptan-2-yl)-2,5,6,7,9,15-hexahydro-1H-cyclopenta[a]phenanthrene-3,16-dione	Triterpenoids	1	32.05
469.329	no MS2: (2S,4aS,6aS,6bR,12aS,14bR)-2,4a,6a,6b,9,9,12a-heptamethyl-10,13-dioxo-1,2,3,4,4a,5,6,6a,6b,7,8,8a,9,10,11,12,12a,12b,13,14b-icosahydropicene-2-carboxylic acid	Triterpenoids	1	96.94
469.187	no MS2: 6-(furan-3-yl)-13-hydroxy-5,12,16,16-tetramethyl-7,10,17-trioxahexacyclo[13.3.3.0?,??.0?,??.0?,??.0?,??]henicos-19-ene-8,14,21-trione	Prostaglandins and related compounds	0.99	35.81
467.312	no MS2: methyl (2E,8E)-9-[3a-hydroxy-6,7-dimethyl-1-(2-methylpropyl)-3-oxo-2,4,7,7a-tetrahydro-1H-isoindol-4-yl]-4,5-dihydroxy-8-methylnona-2,8-dienoate	Bicyclic monoterpenoids	1	39.86
467.3	no MS2: NCGC00385231-01_C26H44O8_{(1S,2R,4aS,5R,8aS)-2-Hydroxy-5-[(3E)-5-hydroxy-3-methyl-3-penten-1-yl]-1,4a-dimethyl-6-methylenedecahydro-1-naphthalenyl}methyl beta-D-threo-hexopyranoside	Diterpene glycosides	1	63.38
467.225	no MS2: T-2 Toxin	Trichothecenes	0.99	14.93
467.186	no MS2: [4,5,8-trihydroxy-5-(hydroxymethyl)-3-(3-methoxy-3-oxoprop-1-en-2-yl)-8a-methyl-1,2,3,4,4a,6,7,8-octahydronaphthalen-2-yl] 3,4-dihydroxy-2-methylidenebutanoate	Eudesmane, isoeudesmane or cycloeudesmane sesquiterpenoids	0.99	6.16
465.325	no MS2: (2R,2aR,2'R,4R,5R,5'R,6aR,8aS,8bR,9S,11aS,12bS)-5',6a,8a,9-tetramethyldocosahydrospiro[naphtho[2',1':4,5]indeno[2,1-b]furan-10,2'-pyran]-2,2a,4,5-tetraol	Triterpenoids	0.98	38.97
465.278	no MS2: NCGC00385003-01!4-[3-methyl-5-(5,6,7-trihydroxy-1,2,4a,5-tetramethyl-3,4,6,7,8,8a-hexahydro-2H-naphthalen-1-yl)pentoxy]-4-oxobutanoic acid	Colensane and clerodane diterpenoids	0.98	14.54
465.247	no MS2: [(4R,5S,6R,6aS,7R,10aR,11bR)-5-acetyloxy-6-hydroxy-10a-methoxy-4,7,11b-trimethyl-9-oxo-1,2,3,4a,5,6,6a,7,11,11a-decahydronaphtho[2,1-f][1]benzofuran-4-yl]methyl acetate	Naphthofurans	0.99	29.77
463.337	no MS2: "methyl (6R)-2-(hydroxymethyl)-6-((3R,5S,7R,9S,10S,12S,13R,14S,17R)-3,7,12-trihydroxy-10,13-dimethylhexadecahydro-1H-cyclopenta[a]phenanthren-17-yl)heptanoate"	Tetrahydroxy bile acids, alcohols and derivatives	0.91	14.84
463.267	no MS2: 11b-hydroxypristimerin	Triterpenoids	1	126.38
463.267	low score: 11b-hydroxypristimerin	Triterpenoids	0.95	444.99
463.23	no MS2: MLS001146928-01!HYDROCORTISONE HEMISUCCINATE	Gluco/mineralocorticoids, progestogins and derivatives	0.99	64.49
461.328	no MS2: NCGC00380758-01!(2S,3R,10R,13R,14S)-17-[(2R,3R,5S)-2,3-dihydroxy-5,6-dimethylheptan-2-yl]-2,3,14-trihydroxy-10,13-dimethyl-2,3,4,5,9,11,12,15,16,17-decahydro-1H-cyclopenta[a]phenanthren-6-one [IIN-based on: CCMSLIB00000848325]	Pentahydroxy bile acids, alcohols and derivatives	0.98	367.09
461.322	no MS2: "(3R,7R,8R,9S,10S,12S,13R,14S,17R)-17-((2R,5R)-5,7-dihydroxyheptan-2-yl)-10,13-dimethylhexadecahydro-1H-cyclopenta[a]phenanthrene-3,7,12-triol"	Tetrahydroxy bile acids, alcohols and derivatives	0.98	82.77
461.321	no MS2: "(3R,7R,8R,9S,10S,12S,13R,14S,17R)-17-((2R,5R)-5,7-dihydroxyheptan-2-yl)-10,13-dimethylhexadecahydro-1H-cyclopenta[a]phenanthrene-3,7,12-triol"	Tetrahydroxy bile acids, alcohols and derivatives	0.97	15.8
461.252	no MS2: NCGC00380957-01_C26H38O8_1H-Benz[e]indene-6-propanoic acid, dodecahydro-2-hydroxy-7-(1-hydroxy-1-methylethyl)-9b-(methoxycarbonyl)-2,3a,6,9a-tetramethyl-4-methylene-1,3-dioxo-	Prostaglandins and related compounds	1	11.3
461.243	no MS2: NCGC00169946-02!2-(1,2-dihydroxypentyl)-4-methoxy-2,3-dihydropyran-6-one [IIN-based on: CCMSLIB00000845022]	Dihydropyranones	0.92	30.08
459.384	no MS2: Soyasapogenol B	Triterpenoids	0.94	69.61
459.384	no MS2: Soyasapogenol B	Triterpenoids	0.92	50.61
459.383	no MS2: Soyasapogenol B	Triterpenoids	0.95	48.88
459.383	no MS2: Soyasapogenol B	Triterpenoids	0.95	27.98
459.383	no MS2: Soyasapogenol B	Triterpenoids	0.96	27.02
457.37	no MS2: Vitamin K1	Vitamin K compounds	1	45.15
457.368	no MS2: Betulinic acid	Triterpenoids	1	28.13
457.368	no MS2: 3-Hydroxy-12-ursen-28-oic acid	Triterpenoids	1	39.05
457.367	no MS2: Ursolic acid	Triterpenoids	1	55.26
457.292	no MS2: NCGC00380981-01_C28H40O5_	Naphthopyrans	0.97	32.18
457.278	no MS2: NCGC00380119-01!3-(5,6-dihydroxyheptyl)-4-methyl-2H-furan-5-one [IIN-based on: CCMSLIB00000845434]	Fatty alcohols	0.97	336.7
455.353	no MS2: NCGC00380944-01_C30H46O3_(3beta,5xi,9xi,13alpha,17alpha,18xi)-3-Hydroxy-13,28-epoxyurs-11-en-28-one	Triterpenoids	1	62.42
455.352	no MS2: NCGC00380944-01_C30H46O3_(3beta,5xi,9xi,13alpha,17alpha,18xi)-3-Hydroxy-13,28-epoxyurs-11-en-28-one	Triterpenoids	1	36.42
455.352	no MS2: NCGC00380944-01_C30H46O3_(3beta,5xi,9xi,13alpha,17alpha,18xi)-3-Hydroxy-13,28-epoxyurs-11-en-28-one	Triterpenoids	1	37.11
455.352	no MS2: 9(11)-Dehydroglycyrrhetic acid	Triterpenoids	1	33.37
455.275	no MS2: "ethyl (R)-4-((5R,7R,8R,9S,10S,13R,14S,17R)-7-hydroxy-10,13-dimethyl-3,12-dioxohexadecahydro-1H-cyclopenta[a]phenanthren-17-yl)pentanoate"	Monohydroxy bile acids, alcohols and derivatives	0.98	45.27
455.263	no MS2: NCGC00180532-02!(2R)-2-[(2R,5S)-5-[(2S)-2-hydroxybutyl]oxolan-2-yl]propanoic acid [IIN-based on: CCMSLIB00000848005]	Tetrahydrofurans	1	25.98
453.297	no MS2: ruscogenin	Triterpenoids	1	45.66
453.246	no MS2: 8-[2-(3,4-dihydroxy-2,5-dimethoxyoxolan-3-yl)ethyl]-4a,7,8-trimethylspiro[2,3,5,6,7,8a-hexahydro-1H-naphthalene-4,2'-oxirane]-2,3-diol	O-glycosyl compounds	1	32.13
453.246	no MS2: 8-[2-(3,4-dihydroxy-2,5-dimethoxyoxolan-3-yl)ethyl]-4a,7,8-trimethylspiro[2,3,5,6,7,8a-hexahydro-1H-naphthalene-4,2'-oxirane]-2,3-diol	O-glycosyl compounds	1	48.47
453.246	no MS2: 8-[2-(3,4-dihydroxy-2,5-dimethoxyoxolan-3-yl)ethyl]-4a,7,8-trimethylspiro[2,3,5,6,7,8a-hexahydro-1H-naphthalene-4,2'-oxirane]-2,3-diol	O-glycosyl compounds	1	29.9
451.39	no MS2: Epifriedelanol	Triterpenoids	1	241.98
451.32	no MS2: NCGC00384869-01!4,4,8,10,14-pentamethyl-17-(4,5,6-trihydroxy-6-methylheptan-2-yl)-2,5,6,7,9,15-hexahydro-1H-cyclopenta[a]phenanthrene-3,16-dione [IIN-based on: CCMSLIB00000846960]	Triterpenoids	1	17.62
451.318	no MS2: (1S,2R,5R,6R,10R,13S,15S)-5-[(2R,3E,5R)-5,6-dimethylhept-3-en-2-yl]-6,10-dimethyl-16,17-dioxapentacyclo[13.2.2.0?,?.0?,?.0??,??]nonadec-18-en-13-ol	Ergostane steroids	1	58.86
451.231	no MS2: NCGC00180394-02!(2S)-2-[(1S)-1-hydroxypentyl]-4-methoxy-2,3-dihydropyran-6-one [IIN-based on: CCMSLIB00000847722]	Dihydropyranones	0.99	98.42
451.231	no MS2: NCGC00180394-02!(2S)-2-[(1S)-1-hydroxypentyl]-4-methoxy-2,3-dihydropyran-6-one [IIN-based on: CCMSLIB00000847722]	Dihydropyranones	1	53.07
451.231	no MS2: NCGC00180394-02!(2S)-2-[(1S)-1-hydroxypentyl]-4-methoxy-2,3-dihydropyran-6-one [IIN-based on: CCMSLIB00000847722]	Dihydropyranones	1	158.91
451.228	no MS2: NCGC00180394-02!(2S)-2-[(1S)-1-hydroxypentyl]-4-methoxy-2,3-dihydropyran-6-one [IIN-based on: CCMSLIB00000847722]	Dihydropyranones	1	48.25
451.214	no MS2: Cycloveratrylene	Anisoles	0.98	27.5
450.244	no MS2: 6-[3-[(3,4-dimethoxyphenyl)methyl]-4-methoxy-2-(methoxymethyl)butyl]-4-methoxy-1,3-benzodioxole	Dibenzylbutane lignans	0.98	13.71
449.215	no MS2: NCGC00169194-02_C25H28N4O4_3-[(2-Benzyl-9-hydroxy-3-oxo-2,3,9,9a-tetrahydro-1H-imidazo[1,2-a]indol-9-yl)methyl]-6-isopropyl-2,5-piperazinedione	Alpha amino acids and derivatives	0.96	8.5
447.272	low score: "(4R)-4-((3R,5S,6S,7R,8R,9S,10R,12S,13R,17R)-3,6,7,12-tetrahydroxy-10,13-dimethylhexadecahydro-1H-cyclopenta[a]phenanthren-17-yl)pentanoic acid"	Tetrahydroxy bile acids, alcohols and derivatives	0.91	364.34
447.272	no MS2: "(4R)-4-((1R,3S,5S,7R,9S,10S,12S,13R,14S,17R)-1,3,7,12-tetrahydroxy-10,13-dimethylhexadecahydro-1H-cyclopenta[a]phenanthren-17-yl)pentanoic acid"	Tetrahydroxy bile acids, alcohols and derivatives	1	264.02
447.271	no MS2: "(4R)-4-((1R,3S,5S,7R,9S,10S,12S,13R,14S,17R)-1,3,7,12-tetrahydroxy-10,13-dimethylhexadecahydro-1H-cyclopenta[a]phenanthren-17-yl)pentanoic acid"	Tetrahydroxy bile acids, alcohols and derivatives	0.99	17.03
447.236	no MS2: Pravastatin sodium	Medium-chain hydroxy acids and derivatives	1	37.13
447.235	no MS2: Pravastatin sodium	Medium-chain hydroxy acids and derivatives	1	80.71
447.235	no MS2: Pravastatin sodium	Medium-chain hydroxy acids and derivatives	1	29.18
447.235	no MS2: Pravastatin sodium	Medium-chain hydroxy acids and derivatives	1	32.12
447.227	no MS2: (Z)-2,6-dimethyl-7-(4-methyl-5-oxooxolan-2-yl)-3-[[3,4,5-trihydroxy-6-(hydroxymethyl)oxan-2-yl]oxymethyl]hept-5-enoic acid	Saccharolipids	0.92	28.03
445.292	no MS2: "methyl (2R,4R)-4-((3R,5R,9S,10S,12S,13R,17R)-3,12-dihydroxy-10,13-dimethylhexadecahydro-1H-cyclopenta[a]phenanthren-17-yl)-2-hydroxypentanoate"	Trihydroxy bile acids, alcohols and derivatives	1	24.62
445.265	no MS2: Bufotalin	Bufanolides and derivatives	0.92	14.07
445.257	no MS2: Lovastatin hydroxy acid observed in lovastatin standard	Medium-chain hydroxy acids and derivatives	1	40.17
445.256	no MS2: Lovastatin hydroxy acid observed in lovastatin standard	Medium-chain hydroxy acids and derivatives	1	72.22
445.256	no MS2: 7-[2,6-dimethyl-8-(2-methylbutanoyloxy)-1,2,6,7,8,8a-hexahydronaphthalen-1-yl]-3,5-dihydroxyheptanoic acid	Medium-chain hydroxy acids and derivatives	1	170.71
444.181	no MS2: Thiothixene	Thioxanthenes	0.96	12
443.389	no MS2: Betulin	Triterpenoids	1	102.11
443.388	no MS2: NCGC00385747-01!	Cycloartanols and derivatives	1	126.1
443.314	no MS2: Paxisterol_120160	Ergostane steroids	0.97	29.43
443.278	no MS2: (1S,4S,5R,9S,10R,13R,14R)-14-hydroxy-5,9-dimethyl-14-{[(3-methylbutanoyl)oxy]methyl}tetracyclo[11.2.1.0?,??.0?,?]hexadecane-5-carboxylic acid	Kaurane diterpenoids	1	8.14
443.277	no MS2: (1S,4S,5R,9S,10R,13R,14R)-14-hydroxy-5,9-dimethyl-14-{[(3-methylbutanoyl)oxy]methyl}tetracyclo[11.2.1.0?,??.0?,?]hexadecane-5-carboxylic acid	Kaurane diterpenoids	1	9.17
443.241	no MS2: Cinobufagin	Bufanolides and derivatives	0.99	50.4
441.373	no MS2: 22-Hydoxy-2-hopen-1-one	Hopanoids	1	177.01
441.373	no MS2: 22-Hydoxy-2-hopen-1-one	Hopanoids	1	12.91
441.372	no MS2: Oleanane -4H, + 2O	Triterpenoids	1	134.98
441.372	no MS2: Oleanane -4H, + 2O	Triterpenoids	1	44.47
441.246	no MS2: NCGC00385036-01_C22H34N4O4_N-Methyl-N-[(2E,4E,6E)-2,4,6-octatrienoyl]valylalanylprolinamide	N-acyl-alpha amino acids and derivatives	0.99	12.97
441.245	no MS2: NCGC00385036-01_C22H34N4O4_N-Methyl-N-[(2E,4E,6E)-2,4,6-octatrienoyl]valylalanylprolinamide	N-acyl-alpha amino acids and derivatives	0.99	51.97
439.357	no MS2: NCGC00168812-02_C30H48O3_Olean-12-en-28-oic acid, 3-hydroxy-, (3beta,5xi,9xi,18xi)-	Triterpenoids	1	40.31
439.303	no MS2: (2E,4E,6E,8E,10E,12E,14E,16E)-2,6,11,15-tetramethyl-17-(2,6,6-trimethyl-1-cyclohexen-1-yl)-2,4,6,8,10,12,14,16-heptadecaoctaenal	Triterpenoids	0.95	35.83
438.253	no MS2: NCGC00169179-03![(5R,9aS,9bS)-9b-hydroxy-6,6,9a-trimethyl-1-oxo-3,5,5a,7,8,9-hexahydrobenzo[e][2]benzofuran-5-yl] (2E,4E)-6,7-dihydroxyocta-2,4-dienoate	Naphthofurans	0.93	28.86
437.339	no MS2: Ganoderal A	Triterpenoids	1	38.33
437.252	no MS2: NCGC00180573-03!2-[5-[2-[2-[5-(2-hydroxybutyl)oxolan-2-yl]propanoyloxy]butyl]oxolan-2-yl]propanoic acid	Dicarboxylic acids and derivatives	1	58.54
437.252	no MS2: NCGC00180573-03!2-[5-[2-[2-[5-(2-hydroxybutyl)oxolan-2-yl]propanoyloxy]butyl]oxolan-2-yl]propanoic acid	Dicarboxylic acids and derivatives	1	20.51
437.251	low score: (1R,2R,5R,5'S,6S,8aS)-6-(acetyloxy)-2,5,8a-trimethyl-5''-oxo-octahydro-2H-dispiro[naphthalene-1,2':5',3''-bis(oxolane)]-5-ylmethyl acetate	Diterpene lactones	0.93	221.15
437.251	no MS2: 2-[5-[2-[2-[5-(2-hydroxybutyl)oxolan-2-yl]propanoyloxy]butyl]oxolan-2-yl]propanoic acid	Dicarboxylic acids and derivatives	1	90.72
437.251	no MS2: 2-[5-[2-[2-[5-(2-hydroxybutyl)oxolan-2-yl]propanoyloxy]butyl]oxolan-2-yl]propanoic acid	Dicarboxylic acids and derivatives	1	54.72
437.248	no MS2: (1R,2R,5R,5'S,6S,8aS)-6-(acetyloxy)-2,5,8a-trimethyl-5''-oxo-octahydro-2H-dispiro[naphthalene-1,2':5',3''-bis(oxolane)]-5-ylmethyl acetate	Diterpene lactones	1	210.12
437.215	no MS2: [5-ethenyl-3-hydroxy-4-(3-hydroxyprop-1-en-2-yl)-2-(3-methoxy-3-oxoprop-1-en-2-yl)-5-methylcyclohexyl] (Z)-4-acetyloxy-2-methylbut-2-enoate	Elemane sesquiterpenoids	1	130.14
436.307	no MS2: Simvastatin M+NH4	Delta valerolactones	1	5.93
436.239	no MS2: Valsartan	Valine and derivatives	0.91	55.55
435.257	no MS2: NCGC00381173-01!13-oxo-7-[3,4,5-trihydroxy-6-(methoxymethyl)oxan-2-yl]oxytetradecanoic acid	Fatty acyl glycosides of mono- and disaccharides	0.99	27.34
435.238	no MS2: NCGC00380375-01!6-[(4E,6E)-2,3-dihydroxy-4,6-dimethyl-7-(1,2,4-trimethyl-3,6-dioxabicyclo[3.1.0]hexan-4-yl)hepta-4,6-dien-2-yl]-4-methoxy-3,5-dimethylpyran-2-one [IIN-based on: CCMSLIB00000847678]	Fatty alcohols	1	48.23
435.235	no MS2: Grayanotoxin I	Leucothol and grayanotoxane diterpenoids	1	38.88
435.202	no MS2: NCGC00385107-01_C23H32O9_Cyclohexaneacetic acid, 6-[4-(acetyloxy)-3-hydroxy-2-methylene-1-oxobutoxy]-4-ethenyl-2-hydroxy-3-[1-(hydroxymethyl)ethenyl]-4-methyl-alpha-methylene-, methyl ester	Elemane sesquiterpenoids	1	10.36
435.201	no MS2: NCGC00385107-01_C23H32O9_Cyclohexaneacetic acid, 6-[4-(acetyloxy)-3-hydroxy-2-methylene-1-oxobutoxy]-4-ethenyl-2-hydroxy-3-[1-(hydroxymethyl)ethenyl]-4-methyl-alpha-methylene-, methyl ester	Elemane sesquiterpenoids	1	8.07
433.331	no MS2: "(2S,6R)-2-methyl-6-((3R,5S,7R,9S,10S,12S,13R,14S,17R)-3,7,12-trihydroxy-10,13-dimethylhexadecahydro-1H-cyclopenta[a]phenanthren-17-yl)heptanoic acid"	Trihydroxy bile acids, alcohols and derivatives	1	35.75
433.294	no MS2: Latanoprost	Prostaglandins and related compounds	1	27.81
433.293	no MS2: Latanoprost	Prostaglandins and related compounds	1	160.27
433.293	no MS2: Latanoprost	Prostaglandins and related compounds	1	48.21
433.293	no MS2: Latanoprost	Prostaglandins and related compounds	0.99	29.7
433.292	no MS2: Latanoprost	Prostaglandins and related compounds	0.99	57.18
433.29	no MS2: Latanoprost	Prostaglandins and related compounds	0.94	32.84
433.21	no MS2: 3-Genistein-8-C-glucoside	Isoflavonoid C-glycosides	0.91	54.46
433.21	no MS2: 3-Genistein-8-C-glucoside	Isoflavonoid C-glycosides	0.92	35.06
433.151	no MS2: NCGC00381187-01_C23H20N4O5_(2S,4R,9a'S)-1'-Hydroxy-2',2'-dimethyl-4-(4-oxo-3(4H)-quinazolinyl)-1',9a'-dihydro-3H-spiro[furan-2,9'-imidazo[1,2-a]indole]-3',5(2'H,4H)-dione	Alpha amino acid esters	1	73.85
431.277	no MS2: Cholic acid	Trihydroxy bile acids, alcohols and derivatives	1	26.61
431.275	no MS2: hyocholic acid	Trihydroxy bile acids, alcohols and derivatives	0.99	38.36
431.249	no MS2: ursodeoxycholic acid	Dihydroxy bile acids, alcohols and derivatives	0.98	23.5
431.241	no MS2: NCGC00169628-03_C23H36O6_1-Naphthaleneheptanoic acid, 1,2,6,7,8,8a-hexahydro-beta,delta-dihydroxy-2-methyl-8-(2-methyl-1-oxobutoxy)-, (betaR,deltaR,1S,2S,8S,8aR)-	Medium-chain hydroxy acids and derivatives	0.99	49.6
429.336	no MS2: (1S,2R,5R,6R,10R,13S,15S)-5-[(2R,3E,5R)-5,6-dimethylhept-3-en-2-yl]-6,10-dimethyl-16,17-dioxapentacyclo[13.2.2.0?,?.0?,?.0??,??]nonadec-18-en-13-ol	Ergostane steroids	1	13.8
429.298	no MS2: 5-[1,2,4a-trimethyl-5-(3-methylbutanoyloxymethyl)-2,3,4,7,8,8a-hexahydronaphthalen-1-yl]-3-methylpentanoic acid	Colensane and clerodane diterpenoids	1	58.26
429.297	no MS2: 5-[1,2,4a-trimethyl-5-(3-methylbutanoyloxymethyl)-2,3,4,7,8,8a-hexahydronaphthalen-1-yl]-3-methylpentanoic acid	Colensane and clerodane diterpenoids	1	67.07
429.261	no MS2: "(4R)-4-((5S,7R,8R,9S,10S,12S,13R,17R)-7,12-dihydroxy-10,13-dimethyl-3-oxohexadecahydro-1H-cyclopenta[a]phenanthren-17-yl)pentanoic acid"	Dihydroxy bile acids, alcohols and derivatives	1	8.05
428.374	no MS2: Stearoyl-L-Carnitine	Acyl carnitines	1	75.94
427.394	low score: beta-amyrin	Triterpenoids	0.98	320.58
427.393	low score: beta-amyrin	Triterpenoids	0.98	142.71
427.393	no MS2: 3-Epilupeol	Triterpenoids	1	382.97
427.281	no MS2: "methyl (4R,E)-4-((3R,5S,7S,9S,10S,13R,14S,17R)-3,7-dihydroxy-10,13-dimethylhexadecahydro-1H-cyclopenta[a]phenanthren-17-yl)pent-2-enoate"	7-alpha-hydroxysteroids	1	21.45
427.21	no MS2: Strophanthidin	Cardenolides and derivatives	1	36.77
427.209	no MS2: Strophanthidin	Cardenolides and derivatives	1	47.01
427.196	no MS2: [5-formyl-4,8-dihydroxy-3-(3-methoxy-3-oxoprop-1-en-2-yl)-8a-methyl-2,3,4,4a,5,6,7,8-octahydro-1H-naphthalen-2-yl] 3,4-dihydroxy-2-methylidenebutanoate	Eudesmane, isoeudesmane or cycloeudesmane sesquiterpenoids	1	93.19
425.378	no MS2: 17(21)-Hopen-6-one	Hopanoids	1	212.24
425.377	no MS2: NCGC00385747-01!	Cycloartanols and derivatives	1	23.61
425.376	no MS2: NCGC00385747-01!	Cycloartanols and derivatives	1	154.83
423.362	no MS2: Campesterol	Ergosterols and derivatives	0.97	66.73
423.362	no MS2: Campesterol	Ergosterols and derivatives	0.98	122.6
423.362	no MS2: Campesterol	Ergosterols and derivatives	0.98	98.61
423.273	no MS2: "1-Naphthaleneheptanoic acid, 1,2,6,7,8,8a-hexahydro-?,?-dihydroxy-2-methyl-8-(2-methyl-1-oxobutoxy)-, methyl ester_120185"	Fatty alcohols	1	82.86
423.272	no MS2: "1-Naphthaleneheptanoic acid, 1,2,6,7,8,8a-hexahydro-?,?-dihydroxy-2-methyl-8-(2-methyl-1-oxobutoxy)-, methyl ester_120185"	Fatty alcohols	1	43.53
423.272	no MS2: "1-Naphthaleneheptanoic acid, 1,2,6,7,8,8a-hexahydro-?,?-dihydroxy-2-methyl-8-(2-methyl-1-oxobutoxy)-, methyl ester_120185"	Fatty alcohols	1	34.09
423.272	no MS2: "1-Naphthaleneheptanoic acid, 1,2,6,7,8,8a-hexahydro-?,?-dihydroxy-2-methyl-8-(2-methyl-1-oxobutoxy)-, methyl ester_120185"	Fatty alcohols	0.99	18.8
423.272	no MS2: "1-Naphthaleneheptanoic acid, 1,2,6,7,8,8a-hexahydro-?,?-dihydroxy-2-methyl-8-(2-methyl-1-oxobutoxy)-, methyl ester_120185"	Fatty alcohols	0.99	32.44
423.271	no MS2: "1-Naphthaleneheptanoic acid, 1,2,6,7,8,8a-hexahydro-?,?-dihydroxy-2-methyl-8-(2-methyl-1-oxobutoxy)-, methyl ester_120185"	Fatty alcohols	0.99	46.58
423.271	no MS2: "1-Naphthaleneheptanoic acid, 1,2,6,7,8,8a-hexahydro-?,?-dihydroxy-2-methyl-8-(2-methyl-1-oxobutoxy)-, methyl ester_120185"	Fatty alcohols	0.99	81.16
421.191	no MS2: NCGC00384925-01_C22H28O8_[(2'R,3R,4'R,4a'R,5S,5'R,7'S,8a'S)-5-(3-Furyl)-4',7'-dihydroxy-2'-methyl-2-oxooctahydrodispiro[furan-3,1'-naphthalene-5',2''-oxiran]-4a'(2'H)-yl]methyl acetate	Gamma butyrolactones	0.91	22.24
421.19	no MS2: NCGC00384925-01_C22H28O8_[(2'R,3R,4'R,4a'R,5S,5'R,7'S,8a'S)-5-(3-Furyl)-4',7'-dihydroxy-2'-methyl-2-oxooctahydrodispiro[furan-3,1'-naphthalene-5',2''-oxiran]-4a'(2'H)-yl]methyl acetate	Gamma butyrolactones	0.92	10.15
419.347	no MS2: "(3R,5R,7R,9S,10S,12S,13R,14S,17R)-17-((2R)-7-hydroxy-6-methylheptan-2-yl)-10,13-dimethylhexadecahydro-1H-cyclopenta[a]phenanthrene-3,7,12-triol"	Tetrahydroxy bile acids, alcohols and derivatives	0.92	25.54
419.241	no MS2: 4-[(2R,3R)-3-[(3,4-dimethoxyphenyl)methyl]-4-methoxy-2-(methoxymethyl)butyl]-1,2-dimethoxybenzene	Dibenzylbutane lignans	1	191.32
419.205	no MS2: 2,4-dihydroxy-5-methoxy-1'',6'',8''-trimethyldispiro[bis(oxolane)-3,2':5',7''-[3]oxatricyclo[6.3.1.0?,??]dodecane]-2''-one	O-glycosyl compounds	1	38.69
419.205	no MS2: 2,4-dihydroxy-5-methoxy-1'',6'',8''-trimethyldispiro[bis(oxolane)-3,2':5',7''-[3]oxatricyclo[6.3.1.0?,??]dodecane]-2''-one	O-glycosyl compounds	1	64.79
419.204	no MS2: 2,4-dihydroxy-5-methoxy-1'',6'',8''-trimethyldispiro[bis(oxolane)-3,2':5',7''-[3]oxatricyclo[6.3.1.0?,??]dodecane]-2''-one	O-glycosyl compounds	1	41.32
417.298	no MS2: "(3R,5S,7R,8R,9S,10S,12S,13R,14S,17R)-17-((R)-5-hydroxypentan-2-yl)-10,13-dimethylhexadecahydro-1H-cyclopenta[a]phenanthrene-3,7,12-triol"	Tetrahydroxy bile acids, alcohols and derivatives	1	113.29
417.297	no MS2: "(3R,5S,7R,8R,9S,10S,12S,13R,14S,17R)-17-((R)-5-hydroxypentan-2-yl)-10,13-dimethylhexadecahydro-1H-cyclopenta[a]phenanthrene-3,7,12-triol"	Tetrahydroxy bile acids, alcohols and derivatives	1	57.69
417.225	no MS2: NCGC00384641-01_C22H34O6_(1aR,2S,2aS,5R,5aS,6S,7aS)-2-Acetoxy-5-hydroxy-5-isopropyl-2a,7a-dimethyldecahydroazuleno[5,6-b]oxiren-6-yl (2Z)-2-methyl-2-butenoate	Fatty acid esters	1	10.52
417.225	no MS2: NCGC00384641-01_C22H34O6_(1aR,2S,2aS,5R,5aS,6S,7aS)-2-Acetoxy-5-hydroxy-5-isopropyl-2a,7a-dimethyldecahydroazuleno[5,6-b]oxiren-6-yl (2Z)-2-methyl-2-butenoate	Fatty acid esters	1	86.74
416.281	no MS2: Salmeterol	Benzyl alcohols	1	25.89
416.199	no MS2: Protostemotinine	Azepanes	0.99	27.49
415.283	no MS2: hyodeoxycholic acid	Dihydroxy bile acids, alcohols and derivatives	1	15.12
415.283	no MS2: hyodeoxycholic acid	Dihydroxy bile acids, alcohols and derivatives	1	70.43
415.282	no MS2: hyodeoxycholic acid	Dihydroxy bile acids, alcohols and derivatives	1	30.09
415.282	no MS2: Alpha-Hydroxydeoxycholic Acid	Dihydroxy bile acids, alcohols and derivatives	1	29.63
415.275	no MS2: Deoxycholic acid	Dihydroxy bile acids, alcohols and derivatives	0.9	115.74
415.247	no MS2: NCGC00385486-01_C25H34O5_2-Butenoic acid, 2-methyl-, (2R,3R,5R)-2,6,6,9-tetramethyl-11-oxotricyclo[5.4.0.0~2,8~]undec-9-ene-3,5-diyl ester, (2Z,2'Z)-	Bicyclic monoterpenoids	0.99	12.99
415.237	no MS2: 7-hydroxymitragynine	Corynanthean-type alkaloids	0.99	12.39
415.236	no MS2: 7-hydroxymitragynine	Corynanthean-type alkaloids	1	3.61
415.211	low score: NCGC00385811-01!6-[3-[(3,4-dimethoxyphenyl)methyl]-4-methoxy-2-(methoxymethyl)butyl]-4-methoxy-1,3-benzodioxole	Dibenzylbutane lignans	1.33	156.46
415.199	no MS2: CHEMBL1616521	Morphinans	0.99	4
414.337	no MS2: Solasodine	Spirosolanes and derivatives	1	25.52
414.215	no MS2: (2S,3S,9R,12R,13R,14S,15R,16R,17S)-3,12,13,15,16-pentahydroxy-2,6,14,17-tetramethyl-10-oxatetracyclo[7.7.1.0?,?.0??,??]heptadec-5-ene-4,11-dione	Quassinoids	0.95	93.11
413.266	low score: 2-acetoxy-4-pentadecylbenzoic acid	Acylsalicylic acids	1.33	678.87
413.266	no MS2: 2-acetoxy-6-pentadecylbenzoic acid	Acylsalicylic acids	1	88.14
413.25	no MS2: Grayanotoxin I	Leucothol and grayanotoxane diterpenoids	0.96	12.82
413.216	no MS2: (2R,3R,4S,5S,6R)-2-[6-hydroxy-3-[(E)-3-hydroxybut-1-enyl]-2,4,4-trimethylcyclohexyl]oxy-6-(hydroxymethyl)oxane-3,4,5-triol	Terpene glycosides	1	66.68
413.199	no MS2: 3-[3-[(2E)-3,7-dimethylocta-2,6-dienyl]-4-hydroxyphenyl]-7-hydroxychromen-4-one	Isoflavones	1	13.55
411.325	no MS2: NCGC00180497-02!	Ergostane steroids	1	77.21
411.25	no MS2: "(R)-4-((5S,8S,9S,10R,13R,14S,17R)-10,13-dimethyl-3,6-dioxohexadecahydro-1H-cyclopenta[a]phenanthren-17-yl)pentanoic acid"	Bile acids, alcohols and derivatives	1	52.73
411.236	no MS2: COLFORSIN	Triterpenoids	0.98	132.2
411.235	low score: forskolin	Triterpenoids	0.94	3981.43
411.235	low score: forskolin	Triterpenoids	0.94	2967.27
411.214	low score: Piperacetazine	Phenothiazines	0.91	365.79
411.214	low score: Risperidone	Pyridopyrimidines	0.9	297.21
411.212	low score: Ingenol-5,20-acetonide	Ketals	0.96	140.07
410.298	no MS2: Veratramine	Fluorenes	0.97	19.82
409.383	low score: beta-amyrin-H2O	Triterpenoids	1	1847.78
409.382	low score: beta-amyrin-H2O	Triterpenoids	1.06	1993.61
409.382	no MS2: beta-amyrin-H2O	Triterpenoids	1	54.55
409.292	low score: Cholic Acid	Trihydroxy bile acids, alcohols and derivatives	1.03	532.31
409.221	low score: NCGC00179830-03!2-[5-[2-[2-[5-(2-hydroxypropyl)oxolan-2-yl]propanoyloxy]propyl]oxolan-2-yl]propanoic acid	Dicarboxylic acids and derivatives	0.9	196.6
409.22	low score: NCGC00179830-03!2-[5-[2-[2-[5-(2-hydroxypropyl)oxolan-2-yl]propanoyloxy]propyl]oxolan-2-yl]propanoic acid [IIN-based on: CCMSLIB00000845048]	Dicarboxylic acids and derivatives	0.95	97.09
409.22	low score: NCGC00179830-03!2-[5-[2-[2-[5-(2-hydroxypropyl)oxolan-2-yl]propanoyloxy]propyl]oxolan-2-yl]propanoic acid [IIN-based on: CCMSLIB00000845048]	Dicarboxylic acids and derivatives	0.95	105.95
409.219	low score: NCGC00179830-03!2-[5-[2-[2-[5-(2-hydroxypropyl)oxolan-2-yl]propanoyloxy]propyl]oxolan-2-yl]propanoic acid	Dicarboxylic acids and derivatives	0.97	377.47
407.239	no MS2: FruLeuIle	Peptides	1	63.17
407.205	no MS2: NCGC00380882-01!5-chloro-2,4-dihydroxy-6-methyl-3-[(E)-3-methyl-5-[(1S,2R,6R)-1,2,6-trimethyl-3-oxocyclohexyl]pent-2-enyl]benzaldehyde [IIN-based: Match]	Hydroxybenzaldehydes	0.9	53.85
405.225	no MS2: MLS001076491-01!Cortell	Gluco/mineralocorticoids, progestogins and derivatives	1	51.3
405.225	no MS2: MLS001076491-01!Cortell	Gluco/mineralocorticoids, progestogins and derivatives	1	18.2
405.19	no MS2: [(6E,10Z)-10-(acetyloxymethyl)-6-formyl-3-methylidene-2-oxo-3a,4,5,8,9,11a-hexahydrocyclodeca[b]furan-4-yl] 2-methylbutanoate	Germacranolides and derivatives	1	12.67
404.266	no MS2: 2-[5-[2-[2-[5-(2-hydroxypropyl)oxolan-2-yl]propanoyloxy]propyl]oxolan-2-yl]propanoic acid	Dicarboxylic acids and derivatives	0.99	18.37
404.265	no MS2: 2-[5-[2-[2-[5-(2-hydroxypropyl)oxolan-2-yl]propanoyloxy]propyl]oxolan-2-yl]propanoic acid	Dicarboxylic acids and derivatives	0.99	15.86
403.318	no MS2: Thymidine-5'-diphosphate sodium salt	Pyrimidine 2'-deoxyribonucleoside diphosphates	0.99	126.77
403.245	low score: Gamabufotalin	Bufanolides and derivatives	0.9	153.48
403.245	low score: 5-(4-acetyloxy-3-hydroxy-2,5,5,8a-tetramethyl-3,4,4a,6,7,8-hexahydronaphthalen-1-yl)-3-methylpentanoic acid	Diterpenoids	0.97	1032.98
403.245	no MS2: 5-(4-acetyloxy-3-hydroxy-2,5,5,8a-tetramethyl-3,4,4a,6,7,8-hexahydronaphthalen-1-yl)-3-methylpentanoic acid	Diterpenoids	1	24.38
403.209	no MS2: NCGC00381145-01!(7,9b-dihydroxy-6,6,9a-trimethyl-3-oxo-1,5,5a,7,8,9-hexahydrobenzo[e][2]benzofuran-5-yl) hexanoate [IIN-based on: CCMSLIB00000845795]	Naphthofurans	0.99	19.03
403.209	no MS2: NCGC00381145-01!(7,9b-dihydroxy-6,6,9a-trimethyl-3-oxo-1,5,5a,7,8,9-hexahydrobenzo[e][2]benzofuran-5-yl) hexanoate [IIN-based on: CCMSLIB00000845795]	Naphthofurans	1	22.77
403.14	no MS2: Nobiletin	8-O-methylated flavonoids	1	30.53
402.358	low score: Sorbitane Monopalmitate - Polysorbate 40 in-source fragment	Fatty acid esters	1.37	1026.81
402.336	no MS2: "NCGC00160316-01!6,7-didehydro-26,28didemethyl-16,28-secosolanidan-3,16-diol"	Gluco/mineralocorticoids, progestogins and derivatives	1	45.18
401.25	no MS2: bonactin	Dicarboxylic acids and derivatives	0.97	15.14
401.231	no MS2: 6-[[5-(hydroxymethyl)-2,5,8a-trimethyl-1,4,4a,6,7,8-hexahydronaphthalen-1-yl]methyl]-3-methylidene-7-oxabicyclo[4.1.0]heptane-2,4,5-triol	Oxepanes	1	102.91
401.23	no MS2: 6-[[5-(hydroxymethyl)-2,5,8a-trimethyl-1,4,4a,6,7,8-hexahydronaphthalen-1-yl]methyl]-3-methylidene-7-oxabicyclo[4.1.0]heptane-2,4,5-triol	Oxepanes	1	7.6
399.273	no MS2: Muronic acid	Gamma butyrolactones	1	379.04
399.207	no MS2: (2R,3S,4S,9R,12R,13R,14S,15R,16R,17S)-3,4,12,13,15,16-hexahydroxy-2,6,14,17-tetramethyl-10-oxatetracyclo[7.7.1.0?,?.0??,??]heptadec-6-en-11-one	Quassinoids	0.99	16.95
398.233	low score: (1S,3R,6S,6aR,6bR,8S,9S,11R,11aR,12R,12aR,14R)-1-ethyl-6,8,11-trihydroxy-3-methyl-10-methylenetetradecahydro-3,6a,12-(epiethane[1,1,2]triyl)-9,11a-methanoazuleno[2,1-b]azocine 1-oxide	Kaurane diterpenoids	1.09	641.94
397.257	no MS2: Lagochilin	Diterpenoids	0.99	222.12
397.256	no MS2: Lagochilin	Diterpenoids	1	338.37
397.184	no MS2: NCGC00384781-01!2-[6-(3,4-dihydroxy-2-methylidenebutanoyl)oxy-4-ethenyl-2-hydroxy-3-(3-hydroxyprop-1-en-2-yl)-4-methylcyclohexyl]prop-2-enoic acid	Elemane sesquiterpenoids	1	14.28
396.347	no MS2: N-Oleyl-Leucine	Leucine and derivatives	1	199.99
395.256	no MS2: "(R)-4-((8S,9S,10R,13R,14S,17R)-10,13-dimethyl-3-oxo-2,3,6,7,8,9,10,11,12,13,14,15,16,17-tetradecahydro-1H-cyclopenta[a]phenanthren-17-yl)pentanoic acid"	Bile acids, alcohols and derivatives	1	114.55
395.242	no MS2: NCGC00168796-02_C22H36O7_Grayanotoxane-3,5,6,10,14,16-hexol, 14-acetate, (3beta,6beta,14R,16alpha)-	Leucothol and grayanotoxane diterpenoids	1	35.2
395.241	no MS2: NCGC00168796-02_C22H36O7_Grayanotoxane-3,5,6,10,14,16-hexol, 14-acetate, (3beta,6beta,14R,16alpha)-	Leucothol and grayanotoxane diterpenoids	1	41.41
395.207	no MS2: 6-hydroxy-2-(1-hydroxy-3-methylbutyl)-1-methoxy-8-methyl-10H-benzo[b][1,5]benzodioxocin-12-one	Diarylethers	1	13.08
395.205	no MS2: 6-hydroxy-2-(1-hydroxy-3-methylbutyl)-1-methoxy-8-methyl-10H-benzo[b][1,5]benzodioxocin-12-one	Diarylethers	1	13.8
395.11	no MS2: (E)-3-[4-methoxy-2-[(2S,3R,4S,5S,6R)-3,4,5-trihydroxy-6-(hydroxymethyl)oxan-2-yl]oxyphenyl]prop-2-enoic acid	Phenolic glycosides	1	4.53
394.332	no MS2: Lithocholic Acid	Monohydroxy bile acids, alcohols and derivatives	1	52.9
393.298	no MS2: CHENODIOL	Dihydroxy bile acids, alcohols and derivatives	0.98	114.98
393.297	low score: Deoxycholic acid	Dihydroxy bile acids, alcohols and derivatives	0.96	577.64
393.225	no MS2: NCGC00385669-01!(E)-3-(acetyloxymethyl)-5-(2-formyl-4-hydroxy-5,5,8a-trimethyl-1,4,4a,6,7,8-hexahydronaphthalen-1-yl)pent-2-enoic acid	Diterpenoids	0.98	60.13
393.224	no MS2: NCGC00385669-01!(E)-3-(acetyloxymethyl)-5-(2-formyl-4-hydroxy-5,5,8a-trimethyl-1,4,4a,6,7,8-hexahydronaphthalen-1-yl)pent-2-enoic acid	Diterpenoids	0.96	38.3
393.201	low score: NCGC00347666-02!2,4-dihydroxy-6-methyl-3-[(2E,4E)-3-methyl-5-[(1R,2R,6R)-1,2,6-trimethyl-3-oxocyclohexyl]penta-2,4-dienyl]benzaldehyde [IIN-based on: CCMSLIB00000846934]	Hydroxybenzaldehydes	0.92	60.08
393.196	no MS2: (1S,3R,4S,5R)-4-{[(2E)-3-(3,4-dihydroxyphenyl)prop-2-enoyl]oxy}-1,3,5-trihydroxycyclohexane-1-carboxylic acid	Quinic acids and derivatives	1	36.54
393.189	no MS2: 6-formyl-10-(hydroxymethyl)-5-methoxy-3-methylidene-2-oxo-2H,3H,3aH,4H,5H,8H,9H,11aH-cyclodeca[b]furan-4-yl 2-methylbutanoate	Germacranolides and derivatives	0.99	35.44
392.213	no MS2: NCGC00180346-02_C22H25N5O2_3-(1H-Imidazol-4-ylmethyl)-10b-(2-methyl-3-buten-2-yl)-6,10b,11,11a-tetrahydro-2H-pyrazino[1',2':1,5]pyrrolo[2,3-b]indole-1,4(3H,5aH)-dione	Pyrroloindoles	0.9	60.55
391.244	no MS2: MLS002207227-01!	Delta valerolactones	0.99	49.92
391.21	no MS2: Rhodojaponin III	Grayanoids	1	37.06
391.21	no MS2: Rhodojaponin III	Grayanoids	1	180.25
391.21	low score: 5-(3-methoxyphenyl)-N-((octahydro-1H-quinolizin-1-yl)methyl)-1H-pyrazole-3-carboxamide	Phenylpyrazoles	0.92	237.55
391.209	low score: Rhodojaponin III	Grayanoids	0.95	262.38
391.209	no MS2: Rhodojaponin III	Grayanoids	1	60.76
391.209	no MS2: Rhodojaponin III	Grayanoids	0.99	60.26
390.147	no MS2: [5-chloro-3-[(1E,3E)-3,5-dimethylhepta-1,3-dienyl]-7-methyl-6,8-dioxo-2H-isoquinolin-7-yl] acetate	Azaphilones	1	8.38
389.267	no MS2: "(4R)-4-((3S,5S,7S,9S,10S,13R,14S,17R)-3,7-dihydroxy-10,13-dimethyl-12-oxohexadecahydro-1H-cyclopenta[a]phenanthren-17-yl)pentanoic acid"	Dihydroxy bile acids, alcohols and derivatives	0.99	215.54
389.266	no MS2: "(4R)-4-((3S,5S,7S,9S,10S,13R,14S,17R)-3,7-dihydroxy-10,13-dimethyl-12-oxohexadecahydro-1H-cyclopenta[a]phenanthren-17-yl)pentanoic acid"	Dihydroxy bile acids, alcohols and derivatives	0.98	123.61
389.23	no MS2: Ingenol-5,20-acetonide	Ketals	1	22.27
389.23	no MS2: Ingenol-5,20-acetonide	Ketals	1	75.95
389.23	no MS2: [1-(3,5-dihydroxyphenyl)-12-hydroxytridecan-2-yl] acetate	Long-chain fatty alcohols	1	28.62
389.195	no MS2: (4E,8E)-10-(4-hydroxy-6-methoxy-7-methyl-3-oxo-1H-2-benzofuran-5-yl)-4,8-dimethyldeca-4,8-dienoic acid	Terpene lactones	1	10.36
389.195	no MS2: 3-[(2R,3S)-5-hydroxy-2,3,8,8-tetramethyl-4-oxo-2,3-dihydropyrano[2,3-h]chromen-6-yl]hexanoic acid	Pyranochromenes	1	6.64
389.193	no MS2: 3-[(2R,3S)-5-hydroxy-2,3,8,8-tetramethyl-4-oxo-2,3-dihydropyrano[2,3-h]chromen-6-yl]hexanoic acid	Pyranochromenes	1	27.21
388.322	no MS2: NCGC00380898-01!(2E,4E,14E)-13-hydroperoxy-1-piperidin-1-ylicosa-2,4,14-trien-1-one	N-acylpiperidines	0.99	41.51
387.251	no MS2: [12-hydroxy-6-(hydroxymethyl)-10-methyl-2-(4-methylpent-3-enyl)dodeca-2,6,10-trienyl] acetate	Acyclic diterpenoids	1	116.76
387.251	no MS2: NCGC00384884-01_C22H36O4_	Diterpenoids	1	76.83
387.251	no MS2: NCGC00384884-01_C22H36O4_	Diterpenoids	1	121.09
387.251	no MS2: NCGC00023509-16_C24H36O5_(1S,3R,7S,8S,8aR)-8-{2-[(2R,4R)-4-Hydroxy-6-oxotetrahydro-2H-pyran-2-yl]ethyl}-3,7-dimethyl-1,2,3,7,8,8a-hexahydro-1-naphthalenyl (2S)-2-methylbutanoate	Delta valerolactones	1	39.02
387.25	no MS2: Bufalin	Bufanolides and derivatives	1	92.9
387.249	no MS2: NCGC00384884-01_C22H36O4_	Diterpenoids	1	19.53
387.215	no MS2: NCGC00169451-02!6-[(2E,4E,6E)-4,6-dimethyl-7-(1,2,4-trimethyl-3,6-dioxabicyclo[3.1.0]hexan-4-yl)hepta-2,4,6-trien-2-yl]-4-methoxy-5-methylpyran-2-one	Terpene lactones	0.99	92.28
387.215	no MS2: NCGC00169451-02!6-[(2E,4E,6E)-4,6-dimethyl-7-(1,2,4-trimethyl-3,6-dioxabicyclo[3.1.0]hexan-4-yl)hepta-2,4,6-trien-2-yl]-4-methoxy-5-methylpyran-2-one	Terpene lactones	0.99	57.58
387.18	low score: Eudesmin	Furanoid lignans	1.03	179.03
386.267	no MS2: MLS002153199-01!Actinonin13434-13-4	N-acyl-alpha amino acids and derivatives	1	31.42
385.236	no MS2: Megestrol acetate	Gluco/mineralocorticoids, progestogins and derivatives	1	57.36
385.235	no MS2: Megestrol acetate	Gluco/mineralocorticoids, progestogins and derivatives	0.99	14.3
385.199	no MS2: CORTISOL	21-hydroxysteroids	1	5
385.148	no MS2: NCGC00380501-01_C16H26O9_	Terpene glycosides	0.99	23.26
385.147	no MS2: NCGC00380501-01_C16H26O9_	Terpene glycosides	1	4
384.252	no MS2: NCGC00247500-02!(2E,4E,12E)-13-(1,3-benzodioxol-5-yl)-N-(2-methylpropyl)trideca-2,4,12-trienamide	Benzodioxoles	0.99	32.12
384.251	no MS2: NCGC00247500-02!(2E,4E,12E)-13-(1,3-benzodioxol-5-yl)-N-(2-methylpropyl)trideca-2,4,12-trienamide	Benzodioxoles	0.98	35.92
383.346	no MS2: Halicyclamine B	Piperidines	0.93	538.5
383.331	no MS2: Cholest-4,6-Dien-3-One	Cholesterols and derivatives	1	95.03
383.205	no MS2: Histamine-trifluoromethyltoluide	Trifluoromethylbenzenes	1	21.14
383.183	no MS2: Cortisone	21-hydroxysteroids	1	47.19
383.132	no MS2: (2R,3R,4S,5S,6R)-2-[3-hydroxy-2-(4-hydroxy-3-methoxyphenyl)propoxy]-6-(hydroxymethyl)oxane-3,4,5-triol	O-glycosyl compounds	1	5.03
381.262	no MS2: 5-(4-acetyloxy-3-hydroxy-2,5,5,8a-tetramethyl-3,4,4a,6,7,8-hexahydronaphthalen-1-yl)-3-methylpentanoic acid	Diterpenoids	0.99	146.8
381.262	no MS2: 5-(4-acetyloxy-3-hydroxy-2,5,5,8a-tetramethyl-3,4,4a,6,7,8-hexahydronaphthalen-1-yl)-3-methylpentanoic acid	Diterpenoids	0.98	110.22
380.251	no MS2: Celiprolol	Alkyl-phenylketones	0.96	113.19
380.213	no MS2: pipernonaline	Benzodioxoles	0.98	55.55
380.178	no MS2: Droperidol	Alkyl-phenylketones	1	9.35
379.248	low score: Lagochilin	Diterpenoids	1.54	5514.85
379.247	low score: 5-[5-(acetyloxymethyl)-1,2,4a-trimethyl-7-oxo-3,4,8,8a-tetrahydro-2H-naphthalen-1-yl]-3-methylpentanoic acid	Colensane and clerodane diterpenoids	0.93	785.52
379.247	no MS2: 5-[5-(acetyloxymethyl)-1,2,4a-trimethyl-7-oxo-3,4,8,8a-tetrahydro-2H-naphthalen-1-yl]-3-methylpentanoic acid	Colensane and clerodane diterpenoids	1	54.16
379.245	low score: Lagochilin	Diterpenoids	1.22	1442.98
379.245	low score: Lagochilin	Diterpenoids	0.91	52.71
379.245	low score: Lagochilin	Diterpenoids	1.19	687.91
379.245	low score: Lagochilin	Diterpenoids	0.94	451.23
379.215	no MS2: MMV006741	N-benzylpiperidines	0.98	8.32
379.21	no MS2: NCGC00380990-01!(2E,4E)-12-hydroxy-13-(hydroxymethyl)-14-methoxy-3,5,7-trimethyl-14-oxotetradeca-2,4-dienoic acid [IIN-based on: CCMSLIB00000847297]	Long-chain fatty acids	1	3.59
378.335	no MS2: Ursocholanic Acid	Bile acids, alcohols and derivatives	1	62.48
377.23	low score: 5-[5-hydroxy-3-(hydroxymethyl)pentyl]-8a-(hydroxymethyl)-5,6-dimethyl-3,4,4a,6,7,8-hexahydronaphthalene-1-carboxylic acid	Colensane and clerodane diterpenoids	0.91	246.32
377.23	low score: 5-[5-hydroxy-3-(hydroxymethyl)pentyl]-8a-(hydroxymethyl)-5,6-dimethyl-3,4,4a,6,7,8-hexahydronaphthalene-1-carboxylic acid	Colensane and clerodane diterpenoids	1.02	1284.81
377.23	low score: 5-[5-hydroxy-3-(hydroxymethyl)pentyl]-8a-(hydroxymethyl)-5,6-dimethyl-3,4,4a,6,7,8-hexahydronaphthalene-1-carboxylic acid	Colensane and clerodane diterpenoids	0.9	53.72
377.23	low score: 5-[5-hydroxy-3-(hydroxymethyl)pentyl]-8a-(hydroxymethyl)-5,6-dimethyl-3,4,4a,6,7,8-hexahydronaphthalene-1-carboxylic acid	Colensane and clerodane diterpenoids	0.92	203.82
377.229	low score: 5-[5-hydroxy-3-(hydroxymethyl)pentyl]-8a-(hydroxymethyl)-5,6-dimethyl-3,4,4a,6,7,8-hexahydronaphthalene-1-carboxylic acid	Colensane and clerodane diterpenoids	1.16	489.67
376.321	no MS2: N-(3-Methoxybenzyl)palmitamide	Anisoles	1	57.96
375.287	low score: NCGC00380376-01_C22H40O3_1-Naphthalenepentanol, decahydro-2-hydroxy-gamma,2,5,5,8a-pentamethyl-, alpha-acetate	Diterpenoids	1.34	1003.64
375.287	low score: NCGC00380376-01_C22H40O3_1-Naphthalenepentanol, decahydro-2-hydroxy-gamma,2,5,5,8a-pentamethyl-, alpha-acetate	Diterpenoids	1.08	675.68
375.215	low score: (E)-10a-(2-(allyloxy)styryl)-10,10-dimethyl-3,4,10,10a-tetrahydropyrimido[1,2-a]indol-2-ol	Indoles and derivatives	0.91	270.26
375.214	no MS2: [(1R,2S,3S,4R,4aS)-2,3-dihydroxy-3,4a,8,8-tetramethyl-4-[(E)-3-oxobut-1-enyl]-2,4,5,6,7,8a-hexahydro-1H-naphthalen-1-yl] acetate	Sesquiterpenoids	1	138.73
375.214	low score: (E)-10a-(2-(allyloxy)styryl)-10,10-dimethyl-3,4,10,10a-tetrahydropyrimido[1,2-a]indol-2-ol	Indoles and derivatives	0.93	262.88
375.214	no MS2: [(1R,2S,3S,4R,4aS)-2,3-dihydroxy-3,4a,8,8-tetramethyl-4-[(E)-3-oxobut-1-enyl]-2,4,5,6,7,8a-hexahydro-1H-naphthalen-1-yl] acetate	Sesquiterpenoids	1	33.5
375.214	low score: (E)-10a-(2-(allyloxy)styryl)-10,10-dimethyl-3,4,10,10a-tetrahydropyrimido[1,2-a]indol-2-ol	Indoles and derivatives	0.92	332.3
373.275	no MS2: 6'-hydroxy, 5'-acetoxy aureol	Xanthenes	1	20.99
373.235	no MS2: (5R)-5-hydroxy-1-(4-hydroxy-3-methoxyphenyl)tetradecan-3-one	Gingerols	1	30.76
373.235	no MS2: (5R)-5-hydroxy-1-(4-hydroxy-3-methoxyphenyl)tetradecan-3-one	Gingerols	1	100.34
373.199	low score: 5-(4-carboxy-3-methylbutyl)-5,6,8a-trimethyl-3-oxo-4a,6,7,8-tetrahydro-4H-naphthalene-1-carboxylic acid	Colensane and clerodane diterpenoids	0.98	130.65
373.199	no MS2: 4-[2-[(1R,4aS,5R,8aS)-6-hydroxy-5-(hydroxymethyl)-5,8a-dimethyl-2-methylidene-3,4,4a,6,7,8-hexahydro-1H-naphthalen-1-yl]ethyl]-2H-furan-5-one	Diterpene lactones	1	51.75
373.198	no MS2: 4-[2-[(1R,4aS,5R,8aS)-6-hydroxy-5-(hydroxymethyl)-5,8a-dimethyl-2-methylidene-3,4,4a,6,7,8-hexahydro-1H-naphthalen-1-yl]ethyl]-2H-furan-5-one	Diterpene lactones	1	173.51
371.327	no MS2: Myristamidopropyl betaine	Alpha amino acids	1	90.81
371.22	no MS2: 2-[4a-methyl-8-methylidene-4-(3-methylpentanoyloxy)-1,2,3,4,5,6,7,8a-octahydronaphthalen-2-yl]prop-2-enoic acid	Eudesmane, isoeudesmane or cycloeudesmane sesquiterpenoids	1	32.56
371.22	no MS2: 2-[4a-methyl-8-methylidene-4-(3-methylpentanoyloxy)-1,2,3,4,5,6,7,8a-octahydronaphthalen-2-yl]prop-2-enoic acid	Eudesmane, isoeudesmane or cycloeudesmane sesquiterpenoids	1	17.44
371.219	no MS2: 2-[4a-methyl-8-methylidene-4-(3-methylpentanoyloxy)-1,2,3,4,5,6,7,8a-octahydronaphthalen-2-yl]prop-2-enoic acid	Eudesmane, isoeudesmane or cycloeudesmane sesquiterpenoids	1	22.32
371.218	no MS2: NCGC00180485-03_C21H32O4_(5beta,8alpha,9beta,10alpha,13alpha)-18-Methoxy-18-oxokauran-17-oic acid	Kaurane diterpenoids	1	19.83
369.262	no MS2: Dihydromuronic acid	Gamma butyrolactones	0.98	44.67
369.24	no MS2: 3Beta-Hydroxy-23,24-Bisnorchol-5-Enic Acid	Monohydroxy bile acids, alcohols and derivatives	1	27.29
369.198	no MS2: Calycanthine	Aminoquinolines and derivatives	0.99	7.19
369.153	low score: Jasminoside B	O-glycosyl compounds	0.92	54.08
367.336	no MS2: 7-alpha-hydroxy cholesterol	Cholesterols and derivatives	1	35.37
367.246	no MS2: NCGC00347582-02![4,5-dihydroxy-3,4-bis(hydroxymethyl)-4a,8,8-trimethyl-5,6,7,8a-tetrahydro-1H-naphthalen-1-yl] hexanoate	Fatty acid esters	1	35.87
367.245	no MS2: Kalkitoxin	N-acyl amines	1	58.27
367.21	no MS2: 3-[2-(6,7-dihydroxy-1,2,4a-trimethylspiro[3,4,6,7,8,8a-hexahydro-2H-naphthalene-5,2'-oxirane]-1-yl)ethyl]-2-hydroxy-2H-furan-5-one	Butenolides	0.99	66.58
367.209	no MS2: 3-[2-(6,7-dihydroxy-1,2,4a-trimethylspiro[3,4,6,7,8,8a-hexahydro-2H-naphthalene-5,2'-oxirane]-1-yl)ethyl]-2-hydroxy-2H-furan-5-one	Butenolides	0.98	126.69
365.316	no MS2: DOCOSANOL	Fatty alcohols	0.99	49.76
365.267	no MS2: NCGC00380516-01![12-hydroxy-6-(hydroxymethyl)-10-methyl-2-(4-methylpent-3-enyl)dodeca-2,6,10-trienyl] acetate	Acyclic diterpenoids	1	242.04
365.23	no MS2: NCGC00180512-02!	Naphthopyrans	0.98	45.46
365.227	no MS2: MMV146306	Acylaminobenzoic acid and derivatives	0.9	21.65
365.194	no MS2: NCGC00169827-03!(2E,4E)-12-hydroxy-13-(hydroxymethyl)-3,5,7-trimethyltetradeca-2,4-dienedioic acid [IIN-based on: CCMSLIB00000847643]	Long-chain fatty acids	1	14.76
365.194	no MS2: (2E,4E)-12-hydroxy-13-(hydroxymethyl)-3,5,7-trimethyltetradeca-2,4-dienedioic acid	Long-chain fatty acids	1	19.3
365.163	no MS2: hydroquinidine	Cinchona alkaloids	1	20.36
364.32	no MS2: 3-[(Z)-heptadec-10-enyl]benzene-1,2-diol	Catechols	1	72.69
363.251	low score: 6-[(2,5,5,8a-tetramethyl-1,4,4a,6,7,8-hexahydronaphthalen-1-yl)methyl]-3-(hydroxymethyl)-7-oxabicyclo[4.1.0]hept-3-ene-2,5-diol	Secondary alcohols	1.02	619.14
363.251	low score: 6-[(2,5,5,8a-tetramethyl-1,4,4a,6,7,8-hexahydronaphthalen-1-yl)methyl]-3-(hydroxymethyl)-7-oxabicyclo[4.1.0]hept-3-ene-2,5-diol	Secondary alcohols	1.11	1468.8
363.25	low score: 6-[(2,5,5,8a-tetramethyl-1,4,4a,6,7,8-hexahydronaphthalen-1-yl)methyl]-3-(hydroxymethyl)-7-oxabicyclo[4.1.0]hept-3-ene-2,5-diol	Secondary alcohols	1.05	963.33
363.25	low score: 6-[(2,5,5,8a-tetramethyl-1,4,4a,6,7,8-hexahydronaphthalen-1-yl)methyl]-3-(hydroxymethyl)-7-oxabicyclo[4.1.0]hept-3-ene-2,5-diol	Secondary alcohols	1	633.02
363.178	no MS2: THYROTROPIN RELEASING HORMONE	Oligopeptides	1	105.07
363.178	no MS2: THYROTROPIN RELEASING HORMONE	Oligopeptides	1	746.89
363.178	no MS2: [5-acetyloxy-3-(hydroxymethyl)-2-oxo-6-propan-2-ylcyclohex-3-en-1-yl] 3-methylpentanoate	Menthane monoterpenoids	1	217.81
363.178	low score: Eupalinolide K	Germacranolides and derivatives	0.9	161.2
361.31	no MS2: Ursocholanic Acid	Bile acids, alcohols and derivatives	1	89.38
361.271	no MS2: "(3R)-3-((3R,5S,7R,8R,9S,10S,13R,17R)-3,7-dihydroxy-10,13-dimethylhexadecahydro-1H-cyclopenta[a]phenanthren-17-yl)butanoic acid"	Dihydroxy bile acids, alcohols and derivatives	0.99	38.06
361.271	no MS2: "(3R)-3-((3R,5S,7R,8R,9S,10S,13R,17R)-3,7-dihydroxy-10,13-dimethylhexadecahydro-1H-cyclopenta[a]phenanthren-17-yl)butanoic acid"	Dihydroxy bile acids, alcohols and derivatives	0.98	52.64
361.235	low score: 2-(2-hydroxybut-3-en-2-yl)-3a,6,6,9a-tetramethyl-2,4,5,5a,7,8,9,9b-octahydro-1H-benzo[e][1]benzofuran-4,5-diol	Naphthofurans	1.18	365.95
361.235	low score: 2-(2-hydroxybut-3-en-2-yl)-3a,6,6,9a-tetramethyl-2,4,5,5a,7,8,9,9b-octahydro-1H-benzo[e][1]benzofuran-4,5-diol	Naphthofurans	1.16	333.36
361.235	low score: 2-(2-hydroxybut-3-en-2-yl)-3a,6,6,9a-tetramethyl-2,4,5,5a,7,8,9,9b-octahydro-1H-benzo[e][1]benzofuran-4,5-diol	Naphthofurans	1.05	121.93
361.235	low score: 2-(2-hydroxybut-3-en-2-yl)-3a,6,6,9a-tetramethyl-2,4,5,5a,7,8,9,9b-octahydro-1H-benzo[e][1]benzofuran-4,5-diol	Naphthofurans	1.22	278.05
361.235	low score: 2-(2-hydroxybut-3-en-2-yl)-3a,6,6,9a-tetramethyl-2,4,5,5a,7,8,9,9b-octahydro-1H-benzo[e][1]benzofuran-4,5-diol	Naphthofurans	1.07	257.85
361.235	low score: 2-(2-hydroxybut-3-en-2-yl)-3a,6,6,9a-tetramethyl-2,4,5,5a,7,8,9,9b-octahydro-1H-benzo[e][1]benzofuran-4,5-diol	Naphthofurans	0.99	125.29
361.235	low score: 2-(2-hydroxybut-3-en-2-yl)-3a,6,6,9a-tetramethyl-2,4,5,5a,7,8,9,9b-octahydro-1H-benzo[e][1]benzofuran-4,5-diol	Naphthofurans	1.35	1553.34
361.235	low score: 2-(2-hydroxybut-3-en-2-yl)-3a,6,6,9a-tetramethyl-2,4,5,5a,7,8,9,9b-octahydro-1H-benzo[e][1]benzofuran-4,5-diol	Naphthofurans	1.07	432.11
361.235	low score: 2-(2-hydroxybut-3-en-2-yl)-3a,6,6,9a-tetramethyl-2,4,5,5a,7,8,9,9b-octahydro-1H-benzo[e][1]benzofuran-4,5-diol	Naphthofurans	0.95	195.95
361.219	no MS2: NCGC00381440-01!(2S,3S)-3-decyl-2-hydroxy-2-(3-methoxy-3-oxopropyl)butanedioic acid	Tricarboxylic acids and derivatives	0.96	10.75
361.2	no MS2: Cortisone	21-hydroxysteroids	1	81.6
361.198	no MS2: Pesticide4_Piperonyl butoxide_C19H30O5_Butacide	Benzodioxoles	1	156.3
361.198	no MS2: Pesticide4_Piperonyl butoxide_C19H30O5_Butacide	Benzodioxoles	1	92.06
360.253	no MS2: Napelline	Napelline-type diterpenoid alkaloids	1	9.74
359.219	low score: NCGC00381425-01!8-hydroxy-8-(3-octyloxiran-2-yl)octanoic acid [IIN-based on: CCMSLIB00000846585]	Lineolic acids and derivatives	1.21	437.33
359.219	low score: (2E,6E,10Z)-12-hydroxy-10-(hydroxymethyl)-6-methyl-2-(4-methylpent-3-enyl)dodeca-2,6,10-trienoic acid	Acyclic diterpenoids	0.97	612.68
359.219	low score: (2E,6E,10Z)-12-hydroxy-10-(hydroxymethyl)-6-methyl-2-(4-methylpent-3-enyl)dodeca-2,6,10-trienoic acid	Acyclic diterpenoids	1.04	298.56
359.219	low score: NCGC00347515-02_C20H32O4_2-Furanacetic acid, 5-ethenyltetrahydro-alpha,5-dimethyl-, (2Z)-6-hydroxy-2,6-dimethyl-2,7-octadien-1-yl ester	Fatty alcohol esters	1.06	157.56
359.219	low score: NCGC00347515-02_C20H32O4_2-Furanacetic acid, 5-ethenyltetrahydro-alpha,5-dimethyl-, (2Z)-6-hydroxy-2,6-dimethyl-2,7-octadien-1-yl ester	Fatty alcohol esters	0.98	35.99
359.219	low score: NCGC00347515-02_C20H32O4_2-Furanacetic acid, 5-ethenyltetrahydro-alpha,5-dimethyl-, (2Z)-6-hydroxy-2,6-dimethyl-2,7-octadien-1-yl ester	Fatty alcohol esters	1.09	502.67
359.219	low score: NCGC00347515-02_C20H32O4_2-Furanacetic acid, 5-ethenyltetrahydro-alpha,5-dimethyl-, (2Z)-6-hydroxy-2,6-dimethyl-2,7-octadien-1-yl ester	Fatty alcohol esters	1.09	382.93
359.183	no MS2: NCGC00385882-01_C19H28O5_Propanoic acid, 2-methyl-, (3aR,4S,7aR)-2,3,3a,4,7,7a-hexahydro-5-[(1S)-4-hydroxy-1-methylbutyl]-6-methyl-3-methylene-2-oxo-4-benzofuranyl ester	Terpene lactones	1	27.45
359.174	no MS2: methyl (1R,18R)-17-ethyl-3,13-diazapentacyclo[13.3.1.0?,??.0?,?.0??,??]nonadeca-2(10),4(9),5,7,16-pentaene-1-carboxylate	Ibogan-type alkaloids	0.99	5.91
358.208	no MS2: NCGC00380422-01!4-methoxy-6-[2-[4-(3-methylbut-2-enoxy)phenyl]ethyl]-1,3-benzodioxole [IIN-based: Match]	Stilbenes	0.9	17.35
357.205	no MS2: NCGC00347544-02!4-hydroxy-3-[(E)-7-hydroxy-3,7-dimethyl-4-oxooct-5-enyl]-5-(3-methylbut-2-enyl)benzoic acid	Hydroxybenzoic acid derivatives	1	20.89
357.204	no MS2: Eicosanoids_PGJ2_C20H30O4	Prostaglandins and related compounds	1	15.65
357.204	no MS2: Eicosanoids_PGJ2_C20H30O4	Prostaglandins and related compounds	1	74.46
357.204	no MS2: Eicosanoids_PGJ2_C20H30O4	Prostaglandins and related compounds	1	54.32
357.204	no MS2: Eicosanoids_PGJ2_C20H30O4	Prostaglandins and related compounds	1	73.41
357.204	no MS2: Lapidin	Sesquiterpenoids	1	77.03
355.248	no MS2: NCGC00384809-01!5-[5-hydroxy-3-(hydroxymethyl)pentyl]-8a-(hydroxymethyl)-5,6-dimethyl-3,4,4a,6,7,8-hexahydronaphthalene-1-carboxylic acid	Colensane and clerodane diterpenoids	1	4.65
355.246	no MS2: 5-[5-hydroxy-3-(hydroxymethyl)pentyl]-8a-(hydroxymethyl)-5,6-dimethyl-3,4,4a,6,7,8-hexahydronaphthalene-1-carboxylic acid	Colensane and clerodane diterpenoids	0.99	33.64
355.246	no MS2: 5-[5-hydroxy-3-(hydroxymethyl)pentyl]-8a-(hydroxymethyl)-5,6-dimethyl-3,4,4a,6,7,8-hexahydronaphthalene-1-carboxylic acid	Colensane and clerodane diterpenoids	0.99	12.64
355.225	no MS2: NCGC00385473-01!2,4-dihydroxy-6-(hydroxymethyl)-3-[(2E,6E)-3,7,11-trimethyldodeca-2,6,10-trienyl]benzaldehyde	Sesquiterpenoids	0.99	11.05
355.189	no MS2: Carnosic acid	Diterpenoids	1	46.21
355.188	no MS2: 9-hydroxy-7-(2-hydroxypropan-2-yl)-1,4a-dimethyl-2,3,4,9,10,10a-hexahydrophenanthrene-1-carboxylic acid	Diterpenoids	1	5.93
355.188	no MS2: 5-[2-(furan-3-yl)ethyl]-8-hydroxy-5,6,8a-trimethyl-3,4,4a,6,7,8-hexahydronaphthalene-1-carboxylic acid	Colensane and clerodane diterpenoids	1	43.02
354.239	no MS2: (2E,4E)-N-[2-(4-hydroxyphenyl)ethyl]dodeca-2,4-dienamide	1-hydroxy-2-unsubstituted benzenoids	0.99	5.18
354.236	no MS2: (2E,4E)-N-[2-(4-hydroxyphenyl)ethyl]dodeca-2,4-dienamide	1-hydroxy-2-unsubstituted benzenoids	0.98	11.93
353.267	no MS2: 1-Monopalmitin	1-monoacylglycerols	0.99	71.72
353.233	no MS2: Lagohirsin	Diterpene lactones	1	8.7
353.233	no MS2: Lagohirsin	Diterpene lactones	1	64.32
353.232	no MS2: Eicosanoids_LXB4_C20H32O5	Lipoxins	1	19.97
353.231	no MS2: Eicosanoids_LXB4_C20H32O5	Lipoxins	1	18.07
353.23	no MS2: (Z)-5,8,11-trihydroxyoctadec-9-enoic acid	Long-chain fatty acids	1	42.81
353.194	low score: vincarine	Corynanthean-type alkaloids	0.91	24.55
353.193	no MS2: 3-[(E)-3,4-dihydroxy-3,5-dimethylhept-1-enyl]-7,8-dihydroxy-7-methyl-8,8a-dihydro-1H-isochromen-6-one	Azaphilones	0.98	23.28
352.252	no MS2: 4-[2-[(1R,4aS,5R,8aS)-6-hydroxy-5-(hydroxymethyl)-5,8a-dimethyl-2-methylidene-3,4,4a,6,7,8-hexahydro-1H-naphthalen-1-yl]ethyl]-2H-furan-5-one	Diterpene lactones	0.92	70.57
352.186	no MS2: Eseroline Fumarate	Pyrroloindoles	1	33.23
351.216	no MS2: 4-acetyloxy-8-(3-oxo-2-pent-2-enylcyclopenten-1-yl)octanoic acid	Medium-chain fatty acids	1	76.16
351.215	no MS2: 4-acetyloxy-8-(3-oxo-2-pent-2-enylcyclopenten-1-yl)octanoic acid	Medium-chain fatty acids	1	28.33
351.215	no MS2: 4-acetyloxy-8-(3-oxo-2-pent-2-enylcyclopenten-1-yl)octanoic acid	Medium-chain fatty acids	1	17.22
351.215	no MS2: 4-acetyloxy-8-(3-oxo-2-pent-2-enylcyclopenten-1-yl)octanoic acid	Medium-chain fatty acids	0.99	84.44
351.178	no MS2: 1,6-O,O-diacetylbritannilactone	Terpene lactones	0.99	61.73
351.178	no MS2: 1,6-O,O-diacetylbritannilactone	Terpene lactones	0.99	32.96
351.178	no MS2: 1,6-O,O-diacetylbritannilactone	Terpene lactones	0.98	32.08
351.178	no MS2: 1,6-O,O-diacetylbritannilactone	Terpene lactones	0.99	19.88
351.178	no MS2: 1,6-O,O-diacetylbritannilactone	Terpene lactones	0.98	34.28
349.272	no MS2: Incensole acetate	Sesquiterpenoids	0.98	14.88
349.271	low score: Incensole acetate	Sesquiterpenoids	0.97	308.74
349.271	low score: Incensole acetate	Sesquiterpenoids	0.97	394.19
349.271	no MS2: Incensole acetate	Sesquiterpenoids	1	140.15
349.271	low score: Incensole acetate	Sesquiterpenoids	0.95	293.6
349.235	no MS2: 1,2-dihydroxyheptadec-16-yn-4-yl acetate	Long-chain fatty alcohols	1	67.46
349.199	no MS2: 2-(furan-3-yl)-7,8-dihydroxy-6a,7,10b-trimethyl-octahydro-1H-naphtho[2,1-c]pyran-4-one	Diterpene lactones	1	14.45
349.199	no MS2: 2-(furan-3-yl)-7,8-dihydroxy-6a,7,10b-trimethyl-octahydro-1H-naphtho[2,1-c]pyran-4-one	Diterpene lactones	0.99	17.98
349.199	low score: Ingenol	Tigliane and ingenane diterpenoids	0.91	40.37
349.199	no MS2: 2-(furan-3-yl)-7,8-dihydroxy-6a,7,10b-trimethyl-octahydro-1H-naphtho[2,1-c]pyran-4-one	Diterpene lactones	1	26.43
349.199	low score: Ingenol	Tigliane and ingenane diterpenoids	0.91	122.02
349.198	no MS2: 2-(furan-3-yl)-7,8-dihydroxy-6a,7,10b-trimethyl-octahydro-1H-naphtho[2,1-c]pyran-4-one	Diterpene lactones	0.99	5.14
348.154	no MS2: Oxepinamide A	Pyrimidones	0.99	35.66
348.146	no MS2: Nafamostat mesylate	Guanidinobenzoic acids and derivatives	1	14.08
347.256	no MS2: NCGC00180676-03_C20H36O3_1-Naphthalenepentanoic acid, decahydro-2-hydroxy-beta,2,5,5,8a-pentamethyl-, (betaS,1R,2R,8aS)-	Diterpenoids	1	244.34
347.256	low score: (2R,4aR,7S,8S,8aR)-8-[(Z)-5-hydroxy-3-methylpent-3-enyl]-4,4,7,8a-tetramethyl-2,3,4a,5,6,8-hexahydro-1H-naphthalene-2,7-diol	Diterpenoids	0.97	44.86
347.256	low score: (2R,4aR,7S,8S,8aR)-8-[(Z)-5-hydroxy-3-methylpent-3-enyl]-4,4,7,8a-tetramethyl-2,3,4a,5,6,8-hexahydro-1H-naphthalene-2,7-diol	Diterpenoids	1.4	4200.97
347.256	low score: (3S)-5-[(1R,2R,8aS)-2-hydroxy-2,5,5,8a-tetramethyl-3,4,4a,6,7,8-hexahydro-1H-naphthalen-1-yl]-3-methylpentanoic acid	Diterpenoids	1.02	1556.73
347.256	low score: (2R,4aR,7S,8S,8aR)-8-[(Z)-5-hydroxy-3-methylpent-3-enyl]-4,4,7,8a-tetramethyl-2,3,4a,5,6,8-hexahydro-1H-naphthalene-2,7-diol	Diterpenoids	1.29	1232.6
347.256	low score: (2R,4aR,7S,8S,8aR)-8-[(Z)-5-hydroxy-3-methylpent-3-enyl]-4,4,7,8a-tetramethyl-2,3,4a,5,6,8-hexahydro-1H-naphthalene-2,7-diol	Diterpenoids	1.11	764.77
347.255	low score: (2R,4aR,7S,8S,8aR)-8-[(Z)-5-hydroxy-3-methylpent-3-enyl]-4,4,7,8a-tetramethyl-2,3,4a,5,6,8-hexahydro-1H-naphthalene-2,7-diol	Diterpenoids	1.27	872.86
347.255	low score: (2R,4aR,7S,8S,8aR)-8-[(Z)-5-hydroxy-3-methylpent-3-enyl]-4,4,7,8a-tetramethyl-2,3,4a,5,6,8-hexahydro-1H-naphthalene-2,7-diol	Diterpenoids	0.93	399.88
347.255	low score: (2R,4aR,7S,8S,8aR)-8-[(Z)-5-hydroxy-3-methylpent-3-enyl]-4,4,7,8a-tetramethyl-2,3,4a,5,6,8-hexahydro-1H-naphthalene-2,7-diol	Diterpenoids	1.34	1499.92
347.22	no MS2: MLS001333071-01!CORTEXOLONE	21-hydroxysteroids	1	210.84
347.22	low score: Calycanthine	Aminoquinolines and derivatives	0.92	124.42
347.219	low score: Calycanthine	Aminoquinolines and derivatives	0.92	84.1
347.219	low score: Corticosterone	21-hydroxysteroids	1.01	565.4
347.204	no MS2: Orobanchol	Strigolactones	0.93	32.1
347.183	no MS2: NCGC00384746-01!6-(2,3-dihydroxy-3-methylbutyl)-7-methoxy-3-(2-methylbut-3-en-2-yl)chromen-2-one	Coumarins and derivatives	0.99	35.83
347.152	no MS2: Eremantholide C	Furofurans	0.99	50.29
346.332	no MS2: icos-19-ene-1,2,4-triol	Long-chain fatty alcohols	1	29.86
345.241	no MS2: NCGC00180860-02_C20H34O3_2-Butene-1,4-diol, 2-[2-[(1S,8aR)-1,4,4a,5,6,7,8,8a-octahydro-2-(hydroxymethyl)-5,5,8a-trimethyl-1-naphthalenyl]ethyl]-, (2Z)-	Diterpenoids	1	145.16
345.24	low score: Darutigenol	Diterpenoids	1.32	1319.91
345.24	low score: NCGC00180860-02_C20H34O3_2-Butene-1,4-diol, 2-[2-[(1S,8aR)-1,4,4a,5,6,7,8,8a-octahydro-2-(hydroxymethyl)-5,5,8a-trimethyl-1-naphthalenyl]ethyl]-, (2Z)-	Diterpenoids	1.07	443.17
345.24	low score: NCGC00180860-02_C20H34O3_2-Butene-1,4-diol, 2-[2-[(1S,8aR)-1,4,4a,5,6,7,8,8a-octahydro-2-(hydroxymethyl)-5,5,8a-trimethyl-1-naphthalenyl]ethyl]-, (2Z)-	Diterpenoids	1.39	1208.22
345.24	low score: NCGC00180860-02_C20H34O3_2-Butene-1,4-diol, 2-[2-[(1S,8aR)-1,4,4a,5,6,7,8,8a-octahydro-2-(hydroxymethyl)-5,5,8a-trimethyl-1-naphthalenyl]ethyl]-, (2Z)-	Diterpenoids	1.16	852.04
345.24	low score: NCGC00180860-02_C20H34O3_2-Butene-1,4-diol, 2-[2-[(1S,8aR)-1,4,4a,5,6,7,8,8a-octahydro-2-(hydroxymethyl)-5,5,8a-trimethyl-1-naphthalenyl]ethyl]-, (2Z)-	Diterpenoids	1.41	1171.53
345.24	low score: NCGC00180860-02_C20H34O3_2-Butene-1,4-diol, 2-[2-[(1S,8aR)-1,4,4a,5,6,7,8,8a-octahydro-2-(hydroxymethyl)-5,5,8a-trimethyl-1-naphthalenyl]ethyl]-, (2Z)-	Diterpenoids	1.29	922.31
345.204	no MS2: Clovanediol Diacetate	Sesquiterpenoids	0.99	78.04
345.204	no MS2: Clovanediol Diacetate	Sesquiterpenoids	0.99	24.32
343.297	no MS2: CocamidopropylBetaine	Alpha amino acids	1	84.76
343.295	no MS2: Lauramidopropyl betaine	Alpha amino acids	1	92.12
343.225	low score: NCGC00169595-03_C20H32O3_[(2R,5R,8a'S)-2',5,5',5',8a'-Pentamethyl-4,4a',5,5',6',7',8',8a'-octahydro-3H,4'H-spiro[furan-2,1'-naphthalen]-5-yl]acetic acid	Diterpenoids	1.25	525.34
343.225	low score: NCGC00169595-03_C20H32O3_[(2R,5R,8a'S)-2',5,5',5',8a'-Pentamethyl-4,4a',5,5',6',7',8',8a'-octahydro-3H,4'H-spiro[furan-2,1'-naphthalen]-5-yl]acetic acid	Diterpenoids	1.32	719.98
343.224	low score: NCGC00169595-03_C20H32O3_[(2R,5R,8a'S)-2',5,5',5',8a'-Pentamethyl-4,4a',5,5',6',7',8',8a'-octahydro-3H,4'H-spiro[furan-2,1'-naphthalen]-5-yl]acetic acid	Diterpenoids	0.99	39.54
343.224	low score: NCGC00169595-03_C20H32O3_[(2R,5R,8a'S)-2',5,5',5',8a'-Pentamethyl-4,4a',5,5',6',7',8',8a'-octahydro-3H,4'H-spiro[furan-2,1'-naphthalen]-5-yl]acetic acid	Diterpenoids	1.28	486.19
343.224	no MS2: 5-(1,2,4a,5-tetramethyl-7-oxo-3,4,8,8a-tetrahydro-2H-naphthalen-1-yl)-3-methylpentanoic acid	Colensane and clerodane diterpenoids	1	16.17
343.188	no MS2: 3-HYDROXY-4-(SUCCIN-2-YL)-CARYOLANE delta-LACTONE	Delta valerolactones	1	4.71
343.118	no MS2: NCGC00169103-03_C19H18O6_Benz[3,4]anthra[1,2-b]oxirene-5,6-dione, 1a,2,3,4,5b,11,11a,11b-octahydro-10,11,11a-trihydroxy-3-methyl-	Tetralins	1	7.5
342.125	no MS2: Rhetsinine	Beta carbolines	0.99	6.58
341.321	no MS2: Esculin sesquihydrate	Coumarin glycosides	1	228.26
341.282	no MS2: "(9S,10R,13R,14S,17R)-17-((R)-5-hydroxypentan-2-yl)-10,13-dimethyl-1,2,6,7,8,9,10,11,12,13,14,15,16,17-tetradecahydro-3H-cyclopenta[a]phenanthren-3-one"	Monohydroxy bile acids, alcohols and derivatives	0.99	31.86
341.281	no MS2: alpha-D-Glucose-1,6-diphosphate potassium salt hydrate	Hexose phosphates	1	35.7
341.209	no MS2: NCGC00385643-01_C20H30O3_1-Phenanthrenecarboxylic acid, 7-ethenyl-1,2,3,4,4a,4b,5,6,7,9,10,10a-dodecahydro-9-hydroxy-1,4a,7-trimethyl-	Diterpenoids	1	9.2
341.209	no MS2: NCGC00385643-01_C20H30O3_1-Phenanthrenecarboxylic acid, 7-ethenyl-1,2,3,4,4a,4b,5,6,7,9,10,10a-dodecahydro-9-hydroxy-1,4a,7-trimethyl-	Diterpenoids	1	14.19
341.209	low score: (E)-5-(1,2,4a,5-tetramethyl-7-oxo-3,4,8,8a-tetrahydro-2H-naphthalen-1-yl)-3-methylpent-2-enoic acid	Colensane and clerodane diterpenoids	0.99	71.31
341.209	low score: (E)-5-(1,2,4a,5-tetramethyl-7-oxo-3,4,8,8a-tetrahydro-2H-naphthalen-1-yl)-3-methylpent-2-enoic acid	Colensane and clerodane diterpenoids	1.27	504.07
341.209	no MS2: NCGC00385643-01_C20H30O3_1-Phenanthrenecarboxylic acid, 7-ethenyl-1,2,3,4,4a,4b,5,6,7,9,10,10a-dodecahydro-9-hydroxy-1,4a,7-trimethyl-	Diterpenoids	1	28.61
341.209	no MS2: NCGC00385643-01_C20H30O3_1-Phenanthrenecarboxylic acid, 7-ethenyl-1,2,3,4,4a,4b,5,6,7,9,10,10a-dodecahydro-9-hydroxy-1,4a,7-trimethyl-	Diterpenoids	1	44.69
341.194	low score: Poldine	Diphenylmethanes	0.91	49.62
341.158	no MS2: 10-Acetyl-trichoderonic-acid	Terpene lactones	0.99	19.04
340.214	no MS2: Papaverine	Benzylisoquinolines	1	80.66
339.268	no MS2: "(R)-4-((5R,8R,9S,10S,13R,14S,17R)-10,13-dimethyl-3-oxohexadecahydro-1H-cyclopenta[a]phenanthren-17-yl)pentanoic acid"	Bile acids, alcohols and derivatives	1	17.96
339.267	no MS2: "(R)-4-((5R,8R,9S,10S,13R,14S,17R)-10,13-dimethyl-3-oxohexadecahydro-1H-cyclopenta[a]phenanthren-17-yl)pentanoic acid"	Bile acids, alcohols and derivatives	0.99	12.41
339.266	no MS2: "(R)-4-((5R,8R,9S,10S,13R,14S,17R)-10,13-dimethyl-3-oxohexadecahydro-1H-cyclopenta[a]phenanthren-17-yl)pentanoic acid"	Bile acids, alcohols and derivatives	0.98	9.56
339.255	no MS2: Eicosanoids_PGF1?_C20H36O5	Prostaglandins and related compounds	0.99	65.43
339.214	low score: 6,7-Dihydrotabersonine	Aspidospermatan-type alkaloids	0.9	52.48
339.194	no MS2: Cafestol	Naphthofurans	1	36.21
339.126	low score: 4-(4-(3,4-dihydro-2H-benzo[b][1,4]dioxepin-7-yl)-5-methyl-1H-pyrazol-3-yl)benzene-1,3-diol	Phenylpyrazoles	0.91	10.76
338.198	no MS2: _130032	Fatty acid esters	0.99	89.5
338.198	no MS2: _130032	Fatty acid esters	1	86.41
337.238	no MS2: MLS000574941-01!	Fatty alcohols	1	50.18
337.238	low score: NCGC00381425-01!8-hydroxy-8-(3-octyloxiran-2-yl)octanoic acid [IIN-based on: CCMSLIB00000846585]	Lineolic acids and derivatives	0.96	44.65
337.237	no MS2: A9PE2C	Phenol ethers	1	182.29
337.237	low score: NCGC00384809-01!5-[5-hydroxy-3-(hydroxymethyl)pentyl]-8a-(hydroxymethyl)-5,6-dimethyl-3,4,4a,6,7,8-hexahydronaphthalene-1-carboxylic acid [IIN-based on: CCMSLIB00000847958]	Colensane and clerodane diterpenoids	0.91	105.06
337.199	no MS2: Berberine	Protoberberine alkaloids and derivatives	0.9	58.63
337.163	no MS2: (2R,3R,4S,5S,6R)-2-[(2E)-4-ethenyl-2,5-dimethylhexa-2,5-dienoxy]-6-(hydroxymethyl)oxane-3,4,5-triol	Fatty acyl glycosides of mono- and disaccharides	1	79.56
337.162	no MS2: (2R,3R,4S,5S,6R)-2-[(2E)-4-ethenyl-2,5-dimethylhexa-2,5-dienoxy]-6-(hydroxymethyl)oxane-3,4,5-triol	Fatty acyl glycosides of mono- and disaccharides	1	37.47
335.221	no MS2: 7-hydroxy-1,4a-dimethyl-9-oxo-7-propan-2-yl-2,3,4,4b,5,6,10,10a-octahydrophenanthrene-1-carboxylic acid	Diterpenoids	1	70
335.22	low score: (9Z,12E)-15,16-dihydroxyoctadeca-9,12-dienoic acid	Lineolic acids and derivatives	0.95	136.18
335.183	no MS2: STRYCHNINE	Strychnos alkaloids	1	29.25
335.183	no MS2: STRYCHNINE	Strychnos alkaloids	1	21.86
335.183	no MS2: STRYCHNINE	Strychnos alkaloids	1	13.01
335.183	no MS2: STRYCHNINE	Strychnos alkaloids	0.99	7.05
335.183	no MS2: STRYCHNINE	Strychnos alkaloids	0.99	32.5
335.115	no MS2: [(2E)-2-hexa-2,4-diynylidene-1,6-dioxaspiro[4.4]nona-3,7-dien-9-yl] 3-methylbut-2-enoate	Fatty acid esters	1	9.09
333.278	no MS2: NCGC00385110-01_C20H38O2_(2R)-1-(5-Hydroxy-3-methylpentyl)-2,5,5,8a-tetramethyldecahydro-2-naphthalenol	Diterpenoids	0.98	51.41
333.241	no MS2: MLS001076262-01!	Gluco/mineralocorticoids, progestogins and derivatives	1	17.2
333.241	no MS2: MLS001076262-01!	Gluco/mineralocorticoids, progestogins and derivatives	1	56.04
333.241	no MS2: MLS001076262-01!	Gluco/mineralocorticoids, progestogins and derivatives	1	65.05
333.204	no MS2: NCGC00385235-01_C20H30O5_2(3H)-Furanone, 3-[2-[(1R,4aS,5R,6R,8aS)-decahydro-6-hydroxy-5-(hydroxymethyl)-5,8a-dimethyl-2-methylene-1-naphthalenyl]ethylidene]dihydro-4-hydroxy-, (3E,4R)-	Gamma butyrolactones	1	76.7
333.204	no MS2: dihydroalbocycline	Macrolides and analogues	1	171.17
333.204	no MS2: dihydroalbocycline	Macrolides and analogues	1	33.71
333.132	no MS2: DUARTIN (-)	3'-hydroxy,4'-methoxyisoflavonoids	1	27.9
332.295	no MS2: NCGC00385919-01_C20H34O_2-Penten-1-ol, 5-[(1S,4aS,8aS)-decahydro-5,5,8a-trimethyl-2-methylene-1-naphthalenyl]-3-methyl-, (2E)-	Diterpenoids	1	32.05
332.295	no MS2: NCGC00385919-01_C20H34O_2-Penten-1-ol, 5-[(1S,4aS,8aS)-decahydro-5,5,8a-trimethyl-2-methylene-1-naphthalenyl]-3-methyl-, (2E)-	Diterpenoids	1	76.29
332.259	no MS2: Euphoractine Q from S.guyanensis	Cyclohexenones	1	72.6
332.259	no MS2: Euphoractine Q from S.guyanensis	Cyclohexenones	1	134.51
331.225	no MS2: Totarol-19-Carboxylic Acid, Methyl Ester	Diterpenoids	1	64.3
331.225	low score: 17alpha-Hydroxyprogesterone	Gluco/mineralocorticoids, progestogins and derivatives	0.96	75.43
331.225	low score: 17alpha-Hydroxyprogesterone	Gluco/mineralocorticoids, progestogins and derivatives	0.95	17.42
331.224	low score: 17alpha-Hydroxyprogesterone	Gluco/mineralocorticoids, progestogins and derivatives	1.32	1471.05
331.224	low score: (4aR,5aS,9R)-9-ethynyl-9a,11b-dimethylhexadecahydrocyclopenta[1,2]phenanthro[8a,9-b]oxirene-3,9-diol	Estrane steroids	0.92	157.77
331.188	no MS2: 2-(3-(8-hydroxyoctyl)phenoxy)-2-methylpropanoic acid	Phenoxyacetic acid derivatives	1	13.36
331.188	no MS2: albocycline	Macrolides and analogues	1	25.91
331.188	no MS2: (6E,10Z,14E)-6,14-dimethyl-3-methylidene-2-oxo-3a,4,5,8,9,12,13,15a-octahydrocyclotetradeca[b]furan-10-carboxylic acid	Cembranolides	1	23.91
329.248	no MS2: Docosahexaenoic acid	Very long-chain fatty acids	1	26.25
329.209	no MS2: h_61_17_epioxandrolone	Steroid lactones	1	23.78
329.209	no MS2: h_61_17_epioxandrolone	Steroid lactones	1	47.3
329.209	no MS2: h_61_17_epioxandrolone	Steroid lactones	1	21.65
329.209	no MS2: h_61_17_epioxandrolone	Steroid lactones	1	102.41
329.209	no MS2: h_61_17_epioxandrolone	Steroid lactones	1	19.68
329.129	no MS2: Cimifugin	Furanochromones	0.99	29.93
327.305	no MS2: Licarin A	2-arylbenzofuran flavonoids	0.9	71.99
327.304	no MS2: Licarin A	2-arylbenzofuran flavonoids	0.92	27.93
327.229	low score: Arachidonic acid	Long-chain fatty acids	1.05	453.33
327.214	no MS2: Aleuretic Acid	Long-chain fatty acids	0.99	9.55
327.193	no MS2: h_266_oxandrolone_m3	Steroid lactones	1	30.11
327.193	no MS2: h_266_oxandrolone_m3	Steroid lactones	1	74.23
327.159	no MS2: NCGC00385279-01!4-[(3S)-7-hydroxy-8-(3-methylbut-2-enyl)-3,4-dihydro-2H-chromen-3-yl]benzene-1,3-diol	Isoflavanols	1	66.31
327.143	no MS2: NCGC00380409-01_C16H22O7_(4E)-7-Acetoxy-6-hydroxy-2-methyl-10-oxo-3,6,7,8,9,10-hexahydro-2H-oxecin-3-yl (2E)-2-butenoate	Tricarboxylic acids and derivatives	0.99	31.83
326.234	low score: Bisoprolol	Benzylethers	1.23	630.42
325.234	no MS2: NCGC00381197-01!2,3-dihydroxypropyl 12-methyltridecanoate	1-monoacylglycerols	1	289.59
325.215	no MS2: NCGC00169715-02_C20H30O2_Abieta-8(14),9(11),12-triene-7,18-diol	Diterpenoids	1	76.83
325.215	no MS2: NCGC00169715-02_C20H30O2_Abieta-8(14),9(11),12-triene-7,18-diol	Diterpenoids	1	23.97
325.214	low score: NCGC00169715-02_C20H30O2_Abieta-8(14),9(11),12-triene-7,18-diol	Diterpenoids	0.91	616.42
325.199	low score: N-((octahydro-1H-quinolizin-1-yl)methyl)-2,4,5,6-tetrahydrocyclopenta[c]pyrazole-3-carboxamide	Quinolizines	1.27	235.12
325.162	low score: N-(3,4-dimethoxyphenethyl)-1H-indole-3-carboxamide	Dimethoxybenzenes	0.94	64.58
325.162	low score: N-(3,4-dimethoxyphenethyl)-1H-indole-3-carboxamide	Dimethoxybenzenes	0.94	16.98
323.259	no MS2: (1R,4aS,5R,8aS)-5-(5-hydroxy-3-methylpentyl)-1,4a-dimethyl-6-methylidene-3,4,5,7,8,8a-hexahydro-2H-naphthalene-1-carboxylic acid	Diterpenoids	0.99	33.92
323.258	no MS2: (1R,4aS,5R,8aS)-5-(5-hydroxy-3-methylpentyl)-1,4a-dimethyl-6-methylidene-3,4,5,7,8,8a-hexahydro-2H-naphthalene-1-carboxylic acid	Diterpenoids	1	58.31
323.258	no MS2: (1R,4aS,5R,8aS)-5-(5-hydroxy-3-methylpentyl)-1,4a-dimethyl-6-methylidene-3,4,5,7,8,8a-hexahydro-2H-naphthalene-1-carboxylic acid	Diterpenoids	1	66.4
323.258	no MS2: (1R,4aS,5R,8aS)-5-(5-hydroxy-3-methylpentyl)-1,4a-dimethyl-6-methylidene-3,4,5,7,8,8a-hexahydro-2H-naphthalene-1-carboxylic acid	Diterpenoids	1	35.88
323.257	no MS2: NCGC00169469-03_C20H34O3_1-Naphthalenecarboxylic acid, decahydro-5-(5-hydroxy-3-methylpentyl)-1,4a-dimethyl-6-methylene-, (1R,4aS,5R,8aS)-	Diterpenoids	1	30.98
323.22	low score: 8-Gingerol	Gingerols	0.92	201.76
323.198	no MS2: 16-Heptadecyne-1,2,4-triol	Long-chain fatty alcohols	1	34.69
323.183	no MS2: NCGC00380745-01!(5E)-2-heptyl-3,4,7-trihydroxy-2,3,4,7,8,9-hexahydrooxecin-10-one	Oxocins	1	18.33
322.141	no MS2: Codeine	Morphinans	1	14.51
321.243	low score: (3S)-5-[(1S,8aR)-2,5,5,8a-tetramethyl-4-oxo-4a,6,7,8-tetrahydro-1H-naphthalen-1-yl]-3-methylpentanoic acid	Diterpenoids	0.93	189.52
321.243	no MS2: "MLS000863608-01!5-(1,2,4a,5-tetramethyl-7-oxo-3,4,8,8a-tetrahydro-2H-naphthalen-1-yl)-3-methylpentanoic acid"	Colensane and clerodane diterpenoids	1	57
321.243	low score: (3S)-5-[(1S,8aR)-2,5,5,8a-tetramethyl-4-oxo-4a,6,7,8-tetrahydro-1H-naphthalen-1-yl]-3-methylpentanoic acid	Diterpenoids	0.99	498.41
321.243	low score: 5-(1,2,4a,5-tetramethyl-7-oxo-3,4,8,8a-tetrahydro-2H-naphthalen-1-yl)-3-methylpentanoic acid	Colensane and clerodane diterpenoids	0.97	257.89
321.204	no MS2: 3-HYDROXY-4-(SUCCIN-2-YL)-CARYOLANE delta-LACTONE	Delta valerolactones	0.98	58.99
321.204	no MS2: N,N,N`,N`-Tetrakis(2-hydroxyethyl)hexanediamide	N-acyl amines	0.99	48.79
321.203	no MS2: N,N,N`,N`-Tetrakis(2-hydroxyethyl)hexanediamide	N-acyl amines	0.99	17.07
321.182	no MS2: h_253_methandienone_m3_lt	Oxosteroids	1	57.62
319.228	low score: NCGC00384809-01!5-[5-hydroxy-3-(hydroxymethyl)pentyl]-8a-(hydroxymethyl)-5,6-dimethyl-3,4,4a,6,7,8-hexahydronaphthalene-1-carboxylic acid [IIN-based on: CCMSLIB00000847958]	Colensane and clerodane diterpenoids	0.96	63.46
319.227	low score: NCGC00347803-02_C20H32O4_1-Naphthalenecarboxylic acid, decahydro-5-[(3E)-5-hydroxy-3-(hydroxymethyl)-3-penten-1-yl]-1,4a-dimethyl-6-methylene-	Diterpenoids	1.23	341.42
319.227	low score: steviol	Kaurane diterpenoids	0.93	27.93
319.226	no MS2: (E)-5-(1,2,4a,5-tetramethyl-7-oxo-3,4,8,8a-tetrahydro-2H-naphthalen-1-yl)-3-methylpent-2-enoic acid	Colensane and clerodane diterpenoids	1	52.25
319.226	low score: (E)-5-(1,2,4a,5-tetramethyl-7-oxo-3,4,8,8a-tetrahydro-2H-naphthalen-1-yl)-3-methylpent-2-enoic acid	Colensane and clerodane diterpenoids	0.96	63.04
319.226	low score: (E)-5-(1,2,4a,5-tetramethyl-7-oxo-3,4,8,8a-tetrahydro-2H-naphthalen-1-yl)-3-methylpent-2-enoic acid	Colensane and clerodane diterpenoids	0.96	56.64
319.226	low score: NCGC00384809-01!5-[5-hydroxy-3-(hydroxymethyl)pentyl]-8a-(hydroxymethyl)-5,6-dimethyl-3,4,4a,6,7,8-hexahydronaphthalene-1-carboxylic acid [IIN-based on: CCMSLIB00000847958]	Colensane and clerodane diterpenoids	0.91	98
319.19	no MS2: NCGC00347634-02!2,3-dihydroxy-10,13-dimethyl-2,3,4,5,6,7,8,14,15,17-decahydro-1H-cyclopenta[a]phenanthrene-12,16-dione	Androgens and derivatives	1	18.39
319.189	no MS2: (2E,4E,8E)-7,13-dihydroxy-4,8,12-trimethyltetradeca-2,4,8-trienoic acid	Sesquiterpenoids	1	7.79
319.188	no MS2: (2E,4E,8E)-7,13-dihydroxy-4,8,12-trimethyltetradeca-2,4,8-trienoic acid	Sesquiterpenoids	1	13.27
319.188	no MS2: (2E,4E,8E)-7,13-dihydroxy-4,8,12-trimethyltetradeca-2,4,8-trienoic acid	Sesquiterpenoids	1	7.21
317.21	no MS2: daniellic acid	Colensane and clerodane diterpenoids	1	51.92
317.173	no MS2: NCGC00169702-02!(5R)-5-hydroxy-1-(4-hydroxy-3-methoxyphenyl)decan-3-one [IIN-based on: CCMSLIB00000847634]	Gingerols	1	7.5
317.173	no MS2: NCGC00169702-02!(5R)-5-hydroxy-1-(4-hydroxy-3-methoxyphenyl)decan-3-one [IIN-based on: CCMSLIB00000847634]	Gingerols	1	53.58
316.286	no MS2: Dehydrophytosphingosine (not validated, isomer of 1679)	1,3-aminoalcohols	1	26.45
316.229	no MS2: (2E,4E)-N-[2-(4-hydroxyphenyl)ethyl]dodeca-2,4-dienamide	1-hydroxy-2-unsubstituted benzenoids	0.98	26.07
315.232	no MS2: Progesterone (Prometrium)	Gluco/mineralocorticoids, progestogins and derivatives	1	31.02
315.231	no MS2: Progesterone	Gluco/mineralocorticoids, progestogins and derivatives	1	29.33
315.23	no MS2: progesterone	Gluco/mineralocorticoids, progestogins and derivatives	1	27.01
315.194	no MS2: NCGC00385270-01_C20H28O4_5-[2-(3-Furyl)ethyl]-8-hydroxy-5,6,8a-trimethyl-3,4,4a,5,6,7,8,8a-octahydro-1-naphthalenecarboxylic acid	Colensane and clerodane diterpenoids	1	9.59
315.194	no MS2: NCGC00385270-01_C20H28O4_5-[2-(3-Furyl)ethyl]-8-hydroxy-5,6,8a-trimethyl-3,4,4a,5,6,7,8,8a-octahydro-1-naphthalenecarboxylic acid	Colensane and clerodane diterpenoids	1	22.38
315.194	no MS2: NCGC00386020-01_C18H28O3_8-{(1S,5R)-4-Oxo-5-[(2Z)-2-penten-1-yl]-2-cyclopenten-1-yl}octanoic acid	Prostaglandins and related compounds	1	25.35
315.194	no MS2: NCGC00386020-01_C18H28O3_8-{(1S,5R)-4-Oxo-5-[(2Z)-2-penten-1-yl]-2-cyclopenten-1-yl}octanoic acid	Prostaglandins and related compounds	1	31.82
315.113	no MS2: Pyraclonil	Dialkylarylamines	1	25.08
314.198	no MS2: Heliotrine	Alkaloids and derivatives	0.99	12.42
313.215	no MS2: h_282_4_androstene_3a_17b_diol	Androgens and derivatives	1	17.2
313.215	no MS2: h_282_4_androstene_3a_17b_diol	Androgens and derivatives	1	74.65
313.214	no MS2: h_282_4_androstene_3a_17b_diol	Androgens and derivatives	1	7.65
313.179	no MS2: m/z 313 of diterpene esters (collected from 12-deoxyphorbol-13-acetate)	Phorbol esters	1	16.4
313.162	no MS2: Thymol-beta-D-glucoside	Terpene glycosides	0.98	15.42
313.127	no MS2: Nivalenol	Trichothecenes	1	17.72
313.126	no MS2: Nivalenol	Trichothecenes	0.99	6.7
311.234	no MS2: [(1R,5R,9S,13S)-5,9,13-trimethyltetracyclo[11.2.1.0?,??.0?,?]hexadec-14-en-5-yl]methanol	Diterpenoids	1	26.46
311.222	no MS2: dihydroalbocycline	Macrolides and analogues	1	18.45
311.221	no MS2: NCGC00381339-01!methyl (2E,4E,8E)-7,13-dihydroxy-4,8,12-trimethyltetradeca-2,4,8-trienoate	Sesquiterpenoids	1	25.18
311.203	no MS2: 2-decyl-3-hydroxypentanedioic acid	Long-chain fatty acids	1	24.51
311.183	no MS2: 2-decyl-3-hydroxypentanedioic acid	Long-chain fatty acids	1	24.45
311.117	no MS2: Lymphostin	Aminoquinolines and derivatives	0.97	6.54
309.204	no MS2: NCGC00385282-01_C18H28O4_(3E,5R,6E,8S,9E,13S,14R)-5-Hydroxy-8-methoxy-5,9,13,14-tetramethyloxacyclotetradeca-3,6,9-trien-2-one	Macrolides and analogues	0.98	18.34
309.204	low score: hexadecanedioic acid	Long-chain fatty acids	0.93	81
309.204	no MS2: NCGC00385282-01_C18H28O4_(3E,5R,6E,8S,9E,13S,14R)-5-Hydroxy-8-methoxy-5,9,13,14-tetramethyloxacyclotetradeca-3,6,9-trien-2-one	Macrolides and analogues	0.98	35.04
309.146	no MS2: (E)-2-decylpent-2-enedioic acid	Long-chain fatty acids	1	5.66
307.264	no MS2: NCGC00180676-03_C20H36O3_1-Naphthalenepentanoic acid, decahydro-2-hydroxy-beta,2,5,5,8a-pentamethyl-, (betaS,1R,2R,8aS)-	Diterpenoids	1	50.51
307.264	no MS2: NCGC00180676-03_C20H36O3_1-Naphthalenepentanoic acid, decahydro-2-hydroxy-beta,2,5,5,8a-pentamethyl-, (betaS,1R,2R,8aS)-	Diterpenoids	1	95.59
307.263	no MS2: NCGC00180676-03_C20H36O3_1-Naphthalenepentanoic acid, decahydro-2-hydroxy-beta,2,5,5,8a-pentamethyl-, (betaS,1R,2R,8aS)-	Diterpenoids	1	36.16
307.263	low score: NCGC00180676-03_C20H36O3_1-Naphthalenepentanoic acid, decahydro-2-hydroxy-beta,2,5,5,8a-pentamethyl-, (betaS,1R,2R,8aS)-	Diterpenoids	0.93	284.36
307.226	no MS2: h_61_17_epioxandrolone	Steroid lactones	1	20.22
307.189	no MS2: ML 236A_120179	Delta valerolactones	1	6.94
307.188	no MS2: ML 236A_120179	Delta valerolactones	1	11.69
307.153	no MS2: Brazilein	Indanes	1	2.79
305.248	low score: (9Z)-9-octadecenoic acid	Long-chain fatty acids	0.96	47.63
305.248	low score: (4S,4aR,8aS)-4-[(3R)-3-hydroxy-3-methylpent-4-enyl]-3,4a,8,8-tetramethyl-5,6,7,8a-tetrahydro-4H-naphthalen-1-one	Diterpenoids	0.94	190.08
305.247	low score: (9Z)-9-octadecenoic acid	Long-chain fatty acids	0.96	116.03
305.247	low score: (4S,4aR,8aS)-4-[(3R)-3-hydroxy-3-methylpent-4-enyl]-3,4a,8,8-tetramethyl-5,6,7,8a-tetrahydro-4H-naphthalen-1-one	Diterpenoids	0.96	81.79
305.247	low score: (4S,4aR,8aS)-4-[(3R)-3-hydroxy-3-methylpent-4-enyl]-3,4a,8,8-tetramethyl-5,6,7,8a-tetrahydro-4H-naphthalen-1-one	Diterpenoids	0.98	136.31
305.21	no MS2: 8-Shogaol	Shogaols	1	16.17
305.173	no MS2: NCGC00380617-01_C16H26O4_1-Oxaspiro[2.5]octan-6-ol, 5-methoxy-4-[(2R,3R)-2-methyl-3-(3-methyl-2-buten-1-yl)oxiranyl]-, (3R,4S,5S,6R)-	Cyclic alcohols and derivatives	1	52.26
305.098	no MS2: N-Acetyl-Asp-Glu	Dipeptides	1	20.34
304.199	no MS2: Vildagliptin (LAF-237)	Alpha amino acid amides	0.96	13.76
303.232	low score: NCGC00384702-01!(2Z,6E,10E)-12-hydroxy-6,10-dimethyl-2-(4-methylpent-3-enyl)dodeca-2,6,10-trienoic acid [IIN-based: Match]	Acyclic diterpenoids	1.02	151.63
303.232	low score: NCGC00384702-01!(2Z,6E,10E)-12-hydroxy-6,10-dimethyl-2-(4-methylpent-3-enyl)dodeca-2,6,10-trienoic acid [IIN-based: Match]	Acyclic diterpenoids	1	247.4
303.232	low score: abietic acid	Diterpenoids	1.06	248.24
303.232	low score: abietic acid	Diterpenoids	1.05	344.39
303.232	low score: NCGC00384702-01!(2Z,6E,10E)-12-hydroxy-6,10-dimethyl-2-(4-methylpent-3-enyl)dodeca-2,6,10-trienoic acid [IIN-based: Match]	Acyclic diterpenoids	0.98	47.2
303.231	low score: NCGC00384702-01!(2Z,6E,10E)-12-hydroxy-6,10-dimethyl-2-(4-methylpent-3-enyl)dodeca-2,6,10-trienoic acid [IIN-based: Match]	Acyclic diterpenoids	0.99	113.82
303.195	no MS2: 2-Methoxyestradiol	Estrogens and derivatives	1	21.01
303.178	no MS2: Antipain	Dipeptides	1	17.27
303.157	no MS2: NCGC00381408-02_C16H24O4_4-Hydroxy-1-methoxy-6,6,9a-trimethyl-4,5,5a,6,7,8,9,9a-octahydronaphtho[1,2-c]furan-3(1H)-one	Naphthofurans	1	82.49
303.157	no MS2: NCGC00381408-02_C16H24O4_4-Hydroxy-1-methoxy-6,6,9a-trimethyl-4,5,5a,6,7,8,9,9a-octahydronaphtho[1,2-c]furan-3(1H)-one	Naphthofurans	1	220.91
303.157	low score: Nordihydroguaiaretic acid	Dibenzylbutane lignans	0.95	72.28
303.112	no MS2: cyclopeptine	1,4-benzodiazepines	0.98	7.11
302.306	no MS2: Sphinganine (d18:0)	1,2-aminoalcohols	1	215.96
301.217	low score: all-trans-Retinoic acid	Retinoids	0.96	61.4
301.216	no MS2: (1S,4S,5R,9R,13S)-5,9-dimethyl-14-methylidenetetracyclo[11.2.1.0?,??.0?,?]hexadec-10-ene-5-carboxylic acid	Kaurane diterpenoids	1	91.76
301.216	no MS2: (1S,4S,5R,9R,13S)-5,9-dimethyl-14-methylidenetetracyclo[11.2.1.0?,??.0?,?]hexadec-10-ene-5-carboxylic acid	Kaurane diterpenoids	1	110.9
301.216	no MS2: (1S,4S,5R,9R,13S)-5,9-dimethyl-14-methylidenetetracyclo[11.2.1.0?,??.0?,?]hexadec-10-ene-5-carboxylic acid	Kaurane diterpenoids	1	85.24
301.216	no MS2: Retinoic acid	Retinoids	1	165.97
301.216	no MS2: Dehydroabietic acid	Diterpenoids	1	135.24
301.216	low score: (1S,4S,5R,9R,13S)-5,9-dimethyl-14-methylidenetetracyclo[11.2.1.0?,??.0?,?]hexadec-10-ene-5-carboxylic acid	Kaurane diterpenoids	1.22	1225.66
301.216	no MS2: Retinoic acid	Retinoids	1	117.98
301.178	no MS2: Adrenosterone	Androgens and derivatives	0.99	28.93
301.127	low score: rhodioloside	O-glycosyl compounds	1.12	140.38
300.29	no MS2: DErySphingosine	1,2-aminoalcohols	1	10.46
299.201	no MS2: Norethindrone	Estrogens and derivatives	1	31.52
299.2	no MS2: Norethindrone	Estrogens and derivatives	1	21.41
299.2	no MS2: NCGC00380144-01_C20H28O3_(8E)-14-Hydroxy-5,9,12,13-tetramethyl-16-methylene-4-oxatricyclo[10.3.1.0~3,5~]hexadeca-1(15),8-dien-2-one	Secondary alcohols	1	12.31
299.199	no MS2: MLS001163874-01!19-Norethindrone68-22-4	Estrogens and derivatives	1	20.13
299.199	no MS2: MLS001163874-01!19-Norethindrone68-22-4	Estrogens and derivatives	1	100.97
299.199	low score: Norethindrone	Estrogens and derivatives	0.9	72.74
297.183	no MS2: Exemestane	Androgens and derivatives	1	31.9
297.183	no MS2: Exemestane	Androgens and derivatives	0.99	38.03
297.102	no MS2: Isoxathion oxon	Dialkyl phosphates	0.99	7.05
297.096	no MS2: Isoxathion oxon	Dialkyl phosphates	0.91	6.3
296.129	no MS2: Pachypodantine	Aporphines	1	8.76
295.227	no MS2: FA 18:3+1O	Medium-chain fatty acids	1	40.9
295.188	no MS2: cinchonine	Cinchona alkaloids	1	20.03
295.129	no MS2: Glutamylphenylalanine (isomer of 1504)	Phenylalanine and derivatives	1	36.84
293.285	no MS2: NCGC00385110-01_C20H38O2_(2R)-1-(5-Hydroxy-3-methylpentyl)-2,5,5,8a-tetramethyldecahydro-2-naphthalenol	Diterpenoids	0.99	38.67
293.284	no MS2: NCGC00385110-01_C20H38O2_(2R)-1-(5-Hydroxy-3-methylpentyl)-2,5,5,8a-tetramethyldecahydro-2-naphthalenol	Diterpenoids	1	42.09
293.211	no MS2: FA 18:4+1O	Prostaglandins and related compounds	1	11.52
293.211	no MS2: FA 18:4+1O	Prostaglandins and related compounds	1	2.4
293.174	no MS2: NCGC00384680-01_C17H24O4_Bicyclo[7.2.0]undec-4-en-3-one, 11-[(acetyloxy)methyl]-4-(hydroxymethyl)-11-methyl-8-methylene-, (1R,4Z,9S)-	Sesquiterpenoids	1	18.98
293.137	no MS2: curvularin	Macrolides and analogues	1	6.61
293.136	no MS2: curvularin	Macrolides and analogues	0.98	9.47
293.136	no MS2: curvularin	Macrolides and analogues	0.98	3.34
291.272	low score: NCGC00385919-01_C20H34O_2-Penten-1-ol, 5-[(1S,4aS,8aS)-decahydro-5,5,8a-trimethyl-2-methylene-1-naphthalenyl]-3-methyl-, (2E)-	Diterpenoids	1.1	5287.39
291.269	low score: NCGC00385919-01_C20H34O_2-Penten-1-ol, 5-[(1S,4aS,8aS)-decahydro-5,5,8a-trimethyl-2-methylene-1-naphthalenyl]-3-methyl-, (2E)-	Diterpenoids	1.23	5194.54
291.268	low score: NCGC00385919-01_C20H34O_2-Penten-1-ol, 5-[(1S,4aS,8aS)-decahydro-5,5,8a-trimethyl-2-methylene-1-naphthalenyl]-3-methyl-, (2E)-	Diterpenoids	0.99	716.63
291.268	low score: NCGC00385919-01_C20H34O_2-Penten-1-ol, 5-[(1S,4aS,8aS)-decahydro-5,5,8a-trimethyl-2-methylene-1-naphthalenyl]-3-methyl-, (2E)-	Diterpenoids	1.17	3496.55
291.268	low score: NCGC00385919-01_C20H34O_2-Penten-1-ol, 5-[(1S,4aS,8aS)-decahydro-5,5,8a-trimethyl-2-methylene-1-naphthalenyl]-3-methyl-, (2E)-	Diterpenoids	1.25	6568.23
291.268	low score: NCGC00385919-01_C20H34O_2-Penten-1-ol, 5-[(1S,4aS,8aS)-decahydro-5,5,8a-trimethyl-2-methylene-1-naphthalenyl]-3-methyl-, (2E)-	Diterpenoids	1.25	3350.82
291.268	low score: NCGC00385919-01_C20H34O_2-Penten-1-ol, 5-[(1S,4aS,8aS)-decahydro-5,5,8a-trimethyl-2-methylene-1-naphthalenyl]-3-methyl-, (2E)-	Diterpenoids	1.06	1352.84
291.232	low score: Epiandrosterone	Androgens and derivatives	0.99	968.78
291.194	no MS2: NCGC00385282-01_C18H28O4_(3E,5R,6E,8S,9E,13S,14R)-5-Hydroxy-8-methoxy-5,9,13,14-tetramethyloxacyclotetradeca-3,6,9-trien-2-one	Macrolides and analogues	1	48.62
291.158	no MS2: 3-[4-methyl-1-(2-methylpropanoyl)-3-oxocyclohexyl]butanoic acid	Menthane monoterpenoids	1	31.6
291.074	no MS2: methyl 1-oxo-4-(1H-pyrrol-2-yl)-2H-isoquinoline-3-carboxylate	Isoquinolones and derivatives	1	13.19
289.253	low score: NCGC00179780-02_C20H32O_(5xi,9xi)-Beyer-15-en-18-ol	Diterpenoids	1.04	3603.93
289.253	low score: h_21_mestanolone_m	Androgens and derivatives	0.92	67.67
289.253	low score: h_42_ethylestrenol_m	Gluco/mineralocorticoids, progestogins and derivatives	0.99	282.66
289.253	low score: NCGC00179780-02_C20H32O_(5xi,9xi)-Beyer-15-en-18-ol	Diterpenoids	0.94	214.52
289.253	low score: NCGC00179780-02_C20H32O_(5xi,9xi)-Beyer-15-en-18-ol	Diterpenoids	0.94	132.64
289.253	low score: NCGC00179780-02_C20H32O_(5xi,9xi)-Beyer-15-en-18-ol	Diterpenoids	0.94	364.53
289.178	no MS2: NCGC00380110-01_C16H26O3_1-Propanone, 3-hydroxy-1-[(1R,2R,4aR,6S,8aS)-1,2,4a,5,6,7,8,8a-octahydro-2-hydroxy-1,2,6-trimethyl-1-naphthalenyl]-	Beta-hydroxy ketones	1	16.12
288.254	no MS2: Lauryl diethanolamide	N-acyl amines	1	60.68
288.115	no MS2: UNII-UGT5535REQ	Benzazepines	1	33.92
287.237	no MS2: NCGC00385162-01_C20H30O_14-Isopropylpodocarpa-8,11,13-trien-13-ol	Diterpenoids	1	42.24
287.237	low score: NCGC00179862-03_C20H32O2_1-Naphthalenecarboxaldehyde, decahydro-5-[(3E)-5-hydroxy-3-methyl-3-penten-1-yl]-1,4a-dimethyl-6-methylene-, (1R,4aR,5S)-	Diterpenoids	0.99	105.31
287.237	low score: NCGC00179862-03_C20H32O2_1-Naphthalenecarboxaldehyde, decahydro-5-[(3E)-5-hydroxy-3-methyl-3-penten-1-yl]-1,4a-dimethyl-6-methylene-, (1R,4aR,5S)-	Diterpenoids	1	378.09
287.237	low score: NCGC00179862-03_C20H32O2_1-Naphthalenecarboxaldehyde, decahydro-5-[(3E)-5-hydroxy-3-methyl-3-penten-1-yl]-1,4a-dimethyl-6-methylene-, (1R,4aR,5S)-	Diterpenoids	1.09	436.98
287.237	low score: NCGC00179862-03_C20H32O2_1-Naphthalenecarboxaldehyde, decahydro-5-[(3E)-5-hydroxy-3-methyl-3-penten-1-yl]-1,4a-dimethyl-6-methylene-, (1R,4aR,5S)-	Diterpenoids	1.03	460.36
287.237	low score: NCGC00179862-03_C20H32O2_1-Naphthalenecarboxaldehyde, decahydro-5-[(3E)-5-hydroxy-3-methyl-3-penten-1-yl]-1,4a-dimethyl-6-methylene-, (1R,4aR,5S)-	Diterpenoids	0.94	207.56
287.236	low score: NCGC00179862-03_C20H32O2_1-Naphthalenecarboxaldehyde, decahydro-5-[(3E)-5-hydroxy-3-methyl-3-penten-1-yl]-1,4a-dimethyl-6-methylene-, (1R,4aR,5S)-	Diterpenoids	1.12	623
287.163	no MS2: NCGC00385802-01_C16H24O3_Propanoic acid, 3-hydroxy-2-[(4aR,8aS)-octahydro-4a-methyl-8-methylene-2(1H)-naphthalenylidene]-, methyl ester, (2E)-	Sesquiterpenoids	1	19.63
287.162	no MS2: NCGC00385802-01_C16H24O3_Propanoic acid, 3-hydroxy-2-[(4aR,8aS)-octahydro-4a-methyl-8-methylene-2(1H)-naphthalenylidene]-, methyl ester, (2E)-	Sesquiterpenoids	1	15.4
287.126	no MS2: (3aR,4R,5aS,6S,9aR,9bS)-4,6-dihydroxy-5a,9-dimethyl-3-methylidene-4,5,6,7,9a,9b-hexahydro-3aH-benzo[g][1]benzofuran-2-one	Eudesmanolides, secoeudesmanolides, and derivatives	1	55.72
287.08	no MS2: (2S,3R)-3-hydroxy-4-methoxy-2-(2-phenylethyl)-2,3-dihydropyran-6-one	Kavalactones	0.91	63.96
286.253	no MS2: Dehydroabietylamine	Diterpenoids	1	52.93
286.253	no MS2: Dehydroabietylamine	Diterpenoids	1	59.22
286.253	no MS2: Dehydroabietylamine	Diterpenoids	1	168.78
286.098	no MS2: Asenapine	Dibenzoxepines	1	23.11
285.222	low score: NCGC00384702-01!(2Z,6E,10E)-12-hydroxy-6,10-dimethyl-2-(4-methylpent-3-enyl)dodeca-2,6,10-trienoic acid [IIN-based on: CCMSLIB00000846288]	Acyclic diterpenoids	1.08	522.71
285.221	no MS2: all trans-Retinal	Retinoids	1	123.32
285.221	no MS2: all trans-Retinal	Retinoids	1	30.24
285.221	low score: NCGC00384702-01!(2Z,6E,10E)-12-hydroxy-6,10-dimethyl-2-(4-methylpent-3-enyl)dodeca-2,6,10-trienoic acid [IIN-based on: CCMSLIB00000846288]	Acyclic diterpenoids	0.93	48.63
285.221	low score: NCGC00384702-01!(2Z,6E,10E)-12-hydroxy-6,10-dimethyl-2-(4-methylpent-3-enyl)dodeca-2,6,10-trienoic acid [IIN-based on: CCMSLIB00000846288]	Acyclic diterpenoids	0.9	62.23
285.221	no MS2: all trans-Retinal	Retinoids	1	92.08
285.221	low score: NCGC00384702-01!(2Z,6E,10E)-12-hydroxy-6,10-dimethyl-2-(4-methylpent-3-enyl)dodeca-2,6,10-trienoic acid [IIN-based on: CCMSLIB00000846288]	Acyclic diterpenoids	0.98	168.33
285.221	no MS2: NCGC00169715-02_C20H30O2_Abieta-8(14),9(11),12-triene-7,18-diol	Diterpenoids	1	82.02
285.183	no MS2: 3-methoxy-2-(3-methylbut-2-enyl)-5-pentylphenol	Methoxyphenols	1	16.97
285.131	low score: 5-O-Methylgenistein	Isoflavones	0.94	48.24
285.131	low score: 2-Phenylethyl b-D-glucopyranoside	O-glycosyl compounds	0.96	75.99
285.131	low score: 3-Hexen-1-ol O-b-D-glucopyranoside	Fatty acyl glycosides of mono- and disaccharides	0.93	132.48
285.131	low score: 5-O-Methylgenistein	Isoflavones	0.96	150.63
285.079	no MS2: Diazepam	1,4-benzodiazepines	1	20.03
284.082	no MS2: (E)-3-(3-chlorobut-2-en-1-yl)-2,8-dimethylquinolin-4-ol	Hydroquinolones	0.98	13.67
283.263	no MS2: Oleic_acid	Long-chain fatty acids	1	73.44
283.238	no MS2: 2-(N-butylacetamido)-N-cyclohexylbutanamide	Tertiary carboxylic acid amides	1	42.04
283.206	no MS2: NCGC00384809-01!5-[5-hydroxy-3-(hydroxymethyl)pentyl]-8a-(hydroxymethyl)-5,6-dimethyl-3,4,4a,6,7,8-hexahydronaphthalene-1-carboxylic acid [IIN-based on: CCMSLIB00000847958]	Colensane and clerodane diterpenoids	1	56.91
283.206	no MS2: NCGC00384809-01!5-[5-hydroxy-3-(hydroxymethyl)pentyl]-8a-(hydroxymethyl)-5,6-dimethyl-3,4,4a,6,7,8-hexahydronaphthalene-1-carboxylic acid [IIN-based on: CCMSLIB00000847958]	Colensane and clerodane diterpenoids	1	22.07
283.206	low score: NCGC00384809-01!5-[5-hydroxy-3-(hydroxymethyl)pentyl]-8a-(hydroxymethyl)-5,6-dimethyl-3,4,4a,6,7,8-hexahydronaphthalene-1-carboxylic acid [IIN-based on: CCMSLIB00000847958]	Colensane and clerodane diterpenoids	0.92	258.8
283.206	no MS2: h_43_17_epimethanedienone	Androgens and derivatives	1	24.49
283.116	low score: Di(2-methoxyethyl) phthalate	Benzoic acid esters	0.95	54.48
283.116	low score: Di(2-methoxyethyl) phthalate	Benzoic acid esters	0.95	43.73
283.115	low score: Di(2-methoxyethyl) phthalate	Benzoic acid esters	0.93	152.42
283.1	no MS2: 5,7-dimethoxy-2-phenyl-4H-chromen-4-one	7-O-methylated flavonoids	1	22.03
281.175	no MS2: NCGC00381408-01!4-hydroxy-1-methoxy-6,6,9a-trimethyl-4,5,5a,7,8,9-hexahydro-1H-benzo[e][2]benzofuran-3-one	Naphthofurans	1	13.86
281.1	no MS2: Aspartylphenylalanine	Dipeptides	1	11.33
279.196	no MS2: MaprotilineHCl	Anthracenes	0.99	13.11
279.195	no MS2: MaprotilineHCl	Anthracenes	0.99	17.34
279.195	no MS2: MaprotilineHCl	Anthracenes	0.99	8.64
279.157	no MS2: _130133	Menthane monoterpenoids	1	26.67
279.089	no MS2: 3-(5,7-dimethoxy-4-oxochromen-2-yl)propanoic acid	Chromones	0.99	16.89
279.089	no MS2: 3-(5,7-dimethoxy-4-oxochromen-2-yl)propanoic acid	Chromones	0.99	22.78
278.163	no MS2: MMV023227	Phenylbenzamines	0.98	31.41
278.159	no MS2: 1-(1-hydroxybutyl)-1,3,4,5,6,7-hexahydro-2-benzofuran-4,5,6,7-tetrol	Isobenzofurans	1	27.76
277.217	no MS2: h_14_19_norandrosterone	Estrogens and derivatives	1	40.67
277.217	no MS2: h_14_19_norandrosterone	Estrogens and derivatives	1	30.07
277.216	no MS2: h_14_19_norandrosterone	Estrogens and derivatives	1	107.32
277.179	no MS2: NCGC00169702-02!(5R)-5-hydroxy-1-(4-hydroxy-3-methoxyphenyl)decan-3-one	Gingerols	1	67.62
277.179	no MS2: NCGC00169702-02!(5R)-5-hydroxy-1-(4-hydroxy-3-methoxyphenyl)decan-3-one	Gingerols	1	38.21
277.178	no MS2: NCGC00169702-02!(5R)-5-hydroxy-1-(4-hydroxy-3-methoxyphenyl)decan-3-one	Gingerols	1	80.59
277.142	low score: Gliocladic acid_130132	Menthane monoterpenoids	0.92	241.19
277.142	no MS2: 3,7-Epoxycaryophyllan-6-Ol	Oxepanes	1	61.88
275.237	no MS2: NCGC00384837-01_C19H32O2_14-(Hydroxymethyl)-5,9-dimethyltetracyclo[11.2.1.0~1,10~.0~4,9~]hexadecan-5-ol	Kaurane diterpenoids	1	18.92
275.201	no MS2: 19-Nortestosterone	Estrogens and derivatives	1	32.23
275.201	no MS2: Nandrolone	Estrogens and derivatives	1	40.84
275.201	no MS2: 19-Nortestosterone	Estrogens and derivatives	1	86.01
275.147	low score: Ormetroprim	Dimethoxybenzenes	0.92	53.24
275.144	no MS2: 3,7-Epoxycaryophyllan-6-One	Oxepanes	0.95	25.95
274.278	low score: Lauryldiethanolamine	1,2-aminoalcohols	1.61	1105.08
273.261	low score: NCGC00385919-01_C20H34O_2-Penten-1-ol, 5-[(1S,4aS,8aS)-decahydro-5,5,8a-trimethyl-2-methylene-1-naphthalenyl]-3-methyl-, (2E)-	Diterpenoids	1.46	9420.71
273.258	low score: NCGC00385919-01_C20H34O_2-Penten-1-ol, 5-[(1S,4aS,8aS)-decahydro-5,5,8a-trimethyl-2-methylene-1-naphthalenyl]-3-methyl-, (2E)-	Diterpenoids	1.39	1417.28
273.258	low score: NCGC00385919-01_C20H34O_2-Penten-1-ol, 5-[(1S,4aS,8aS)-decahydro-5,5,8a-trimethyl-2-methylene-1-naphthalenyl]-3-methyl-, (2E)-	Diterpenoids	1.02	136
273.258	low score: NCGC00385919-01_C20H34O_2-Penten-1-ol, 5-[(1S,4aS,8aS)-decahydro-5,5,8a-trimethyl-2-methylene-1-naphthalenyl]-3-methyl-, (2E)-	Diterpenoids	1.14	227.92
273.222	no MS2: h_127_1_androstenediol	Androgens and derivatives	1	21.82
273.222	no MS2: h_127_1_androstenediol	Androgens and derivatives	1	18.98
273.221	no MS2: h_127_1_androstenediol	Androgens and derivatives	1	10.47
273.221	low score: h_2_etiocholanolone	Androgens and derivatives	0.94	1396.14
272.096	no MS2: Dimethenamid-OXA	Alpha amino acids and derivatives	0.99	24.43
271.242	no MS2: h_42_ethylestrenol_m	Gluco/mineralocorticoids, progestogins and derivatives	1	81.46
271.242	no MS2: h_42_ethylestrenol_m	Gluco/mineralocorticoids, progestogins and derivatives	1	48.27
271.242	no MS2: h_42_ethylestrenol_m	Gluco/mineralocorticoids, progestogins and derivatives	1	30.1
271.242	low score: h_42_ethylestrenol_m	Gluco/mineralocorticoids, progestogins and derivatives	0.9	86.85
271.242	no MS2: h_42_ethylestrenol_m	Gluco/mineralocorticoids, progestogins and derivatives	1	71.14
271.242	low score: NCGC00179780-02_C20H32O_(5xi,9xi)-Beyer-15-en-18-ol	Diterpenoids	0.92	63.64
271.206	no MS2: h_61_17_epioxandrolone	Steroid lactones	1	13.75
271.206	no MS2: h_61_17_epioxandrolone	Steroid lactones	1	12.26
271.206	no MS2: h_10_testosterone	Androgens and derivatives	1	8.55
271.099	no MS2: Medazepam	1,4-benzodiazepines	1	34.74
271.086	no MS2: imbricatine	Phenanthrenes and derivatives	1	12.95
271.086	no MS2: imbricatine	Phenanthrenes and derivatives	1	16.61
271.086	no MS2: imbricatine	Phenanthrenes and derivatives	1	13.85
269.227	no MS2: h_37_mesterolone-m2	Androgens and derivatives	0.99	153.76
269.226	no MS2: h_37_mesterolone-m2	Androgens and derivatives	1	143.03
269.173	low score: 1-(8-methyl-3a,4,5,6-tetrahydro-1H-pyrazino[3,2,1-jk]carbazol-3(2H)-yl)ethanone	Carbazoles	0.9	352.12
269.144	no MS2: 4-benzyl-7-hydroxy-1-hydroxymethyl-3,5,6,7-tetrahydro-8h-pyrrolizinium	Alkaloids and derivatives	0.94	19.14
269.136	low score: 4-benzyl-7-hydroxy-1-hydroxymethyl-3,5,6,7-tetrahydro-8h-pyrrolizinium	Alkaloids and derivatives	0.93	119.8
269.136	low score: 4-benzyl-7-hydroxy-1-hydroxymethyl-3,5,6,7-tetrahydro-8h-pyrrolizinium	Alkaloids and derivatives	0.92	138.51
269.107	low score: Moclobemide	4-halobenzoic acids and derivatives	0.91	63.95
269.106	no MS2: 7-Methoxyflavonol	Flavonols	1	5.13
269.083	no MS2: Formononetine	4'-O-methylisoflavones	0.99	20.21
269.07	no MS2: columbianetin	Angular furanocoumarins	1	6.4
268.124	no MS2: 6,7-dimethoxy-1-phenyl-3,4-dihydro-isoquinoline	Dihydroisoquinolines	0.91	5.69
267.212	no MS2: h_55_metenolone-m	Androgens and derivatives	1	159.6
267.211	no MS2: h_55_metenolone-m	Androgens and derivatives	1	172.36
267.211	no MS2: h_55_metenolone-m	Androgens and derivatives	1	101.47
267.157	no MS2: Verrucarol	Trichothecenes	0.99	181.55
267.12	low score: Viramune	Alkyldiarylamines	0.9	432.51
267.093	no MS2: Lycobetaine	Phenanthridines and derivatives	0.96	25.61
267.092	no MS2: Lycobetaine	Phenanthridines and derivatives	0.99	11.02
265.181	no MS2: NCGC00380345-01!(2S,8R)-8-hydroxy-2-[(1S)-1-hydroxyheptyl]-2,3,4,6,7,8-hexahydrochromen-5-one [IIN-based on: CCMSLIB00000846680]	Benzopyrans	1	104.02
265.105	low score: Peucedanol	7-hydroxycoumarins	0.9	37.9
265.105	no MS2: NCGC00380472-01!4,7,8-trimethoxy-3,5-dimethylchromen-2-one [IIN-based: Match]	Coumarins and derivatives	1	11.55
264.233	no MS2: NCGC00385952-01_C15H26O_1,7-Dimethyl-7-(4-methyl-3-penten-1-yl)bicyclo[2.2.1]heptan-2-ol	Sesquiterpenoids	0.99	37.27
263.163	no MS2: NCGC00381408-02_C16H24O4_4-Hydroxy-1-methoxy-6,6,9a-trimethyl-4,5,5a,6,7,8,9,9a-octahydronaphtho[1,2-c]furan-3(1H)-one	Naphthofurans	0.99	41.58
261.258	no MS2: D-Glucose-6-phosphate sodium salt	Hexose phosphates	0.98	24.69
261.222	no MS2: NCGC00381425-01!8-hydroxy-8-(3-octyloxiran-2-yl)octanoic acid [IIN-based on: CCMSLIB00000846585]	Lineolic acids and derivatives	1	44.69
261.222	no MS2: NCGC00381425-01!8-hydroxy-8-(3-octyloxiran-2-yl)octanoic acid [IIN-based on: CCMSLIB00000846585]	Lineolic acids and derivatives	1	26.97
261.219	no MS2: NCGC00381425-01!8-hydroxy-8-(3-octyloxiran-2-yl)octanoic acid [IIN-based on: CCMSLIB00000846585]	Lineolic acids and derivatives	0.95	31.18
261.186	no MS2: falcarindiol	Long-chain fatty alcohols	1	11.71
261.186	no MS2: falcarindiol	Long-chain fatty alcohols	1	29.41
261.185	no MS2: falcarindiol	Long-chain fatty alcohols	1	10.48
261.185	no MS2: falcarindiol	Long-chain fatty alcohols	1	10.49
261.185	no MS2: falcarindiol	Long-chain fatty alcohols	1	7.87
261.146	no MS2: 3-hydroxy-5,5,8a-trimethyl-3,4,4a,6,7,8-hexahydronaphthalene-2-carboxylic acid	Beta hydroxy acids and derivatives	1	10.89
261.146	no MS2: Glutamylleucine	Dipeptides	1	5.39
260.092	low score: skimmianine	Dihydrofuranoquinolines	1.05	342.62
260.048	no MS2: D-GLUCOSAMINE 6-SULFATE	Hexoses	0.91	16.39
259.206	low score: 6-Acetyl-1,1,2,4,4,7-hexamethyltetralin	Tetralins	0.91	49.01
259.206	low score: 6-Acetyl-1,1,2,4,4,7-hexamethyltetralin	Tetralins	0.91	14.95
259.206	no MS2: Galaxolide	2-benzopyrans	1	34.65
259.206	no MS2: Galaxolide	2-benzopyrans	1	19.58
259.206	no MS2: Galaxolide	2-benzopyrans	1	33.6
259.206	no MS2: Galaxolide	2-benzopyrans	1	40.24
259.167	no MS2: 3,7-Epoxycaryophyllan-6-One	Oxepanes	1	23.84
259.131	no MS2: 2-methoxy-5-methyl-3-(2-methylbut-3-en-2-yl)chromen-4-one	2-methoxychromones	0.98	13.3
258.279	low score: N,N-Dimethyltetradecylamine-N-oxide	Long-chain alkyl amine oxides	1	1091.98
258.279	low score: N,N-Dimethyltetradecylamine-N-oxide	Long-chain alkyl amine oxides	0.97	545.04
258.243	no MS2: Lauric isopropanolamide	N-acyl amines	1	26.22
257.19	no MS2: bakuchiol	Aromatic monoterpenoids	1	6.65
257.19	no MS2: Bakuchiol	Aromatic monoterpenoids	1	11.18
257.152	no MS2: (4S,5Z,6S)-4-(2-methoxy-2-oxoethyl)-5-[2-[(E)-3-phenylprop-2-enoyl]oxyethylidene]-6-[(2S,3R,4S,5S,6R)-3,4,5-trihydroxy-6-(hydroxymethyl)oxan-2-yl]oxy-4H-pyran-3-carboxylic acid	Eremophilane, 8,9-secoeremophilane and furoeremophilane sesquiterpenoids	1	6.04
257.124	no MS2: Ancymidol	Anisoles	0.92	18
257.124	no MS2: 5-butyl-3-methyl-7H-furo[3,2-g]chromen-7-one	Psoralens	0.96	14.77
257.124	no MS2: Ancymidol	Anisoles	0.93	12.51
257.107	no MS2: Pterostilbene	Stilbenes	0.95	13.48
257.083	no MS2: Liquiritigenin	Flavanones	1	19.87
257.07	no MS2: piscidic acid	Phenylpropanoic acids	1	18.62
256.125	no MS2: N-alpha-(tert-Butoxycarbonyl)-L-histidine	Histidine and derivatives	0.9	17.39
256.085	no MS2: Caramboxin	Phenylalanine and derivatives	0.95	19.25
255.211	no MS2: h_282_4_androstene_3a_17b_diol	Androgens and derivatives	1	25.7
255.211	no MS2: h_282_4_androstene_3a_17b_diol	Androgens and derivatives	1	63.84
255.211	no MS2: h_282_4_androstene_3a_17b_diol	Androgens and derivatives	1	36.91
255.211	no MS2: h_282_4_androstene_3a_17b_diol	Androgens and derivatives	1	13.91
255.091	no MS2: Chrysin	Flavones	1	20.59
255.091	low score: Fraxinellone	Isobenzofurans	0.92	53.37
254.248	no MS2: 1-Dodecyl-2-pyrrolidinone	N-alkylpyrrolidines	1	50.71
253.216	no MS2: Ambrettolide	Macrolides and analogues	1	84.57
253.163	no MS2: Hexazinone	Dialkylarylamines	0.97	31.02
253.163	no MS2: Hexazinone	Dialkylarylamines	0.95	61.42
253.106	no MS2: 4'-METHOXYFLAVONE	4'-O-methylated flavonoids	1	10.19
253.105	low score: NCGC00179744-02!(2S)-2-[(1S,2R)-1,2-dihydroxypentyl]-4-methoxy-2,3-dihydropyran-6-one [IIN-based on: CCMSLIB00000847200]	Dihydropyranones	0.92	28.76
253.105	no MS2: NCGC00381162-01_C11H18O5_(4S,5S,10R)-4-Hydroxy-5-methoxy-10-methyl-2,7-oxecanedione	Lactones	1	48.33
253.105	no MS2: NCGC00381162-01_C11H18O5_(4S,5S,10R)-4-Hydroxy-5-methoxy-10-methyl-2,7-oxecanedione	Lactones	1	33.14
253.105	no MS2: (2S)-2-[(1S,2R)-1,2-dihydroxypentyl]-4-methoxy-2,3-dihydropyran-6-one	Dihydropyranones	1	6.94
253.075	no MS2: Harmaline	Harmala alkaloids	0.99	14.24
252.23	no MS2: NCGC00384562-01!(2E,4E)-N-(2-methylpropyl)dodeca-2,4-dienamide	N-acyl amines	0.97	23.09
252.137	no MS2: NCGC00385491-01!(E)-3-phenyl-N-(2-phenylethyl)prop-2-enamide	Styrenes	1	15.42
251.126	low score: Diisopropyl phthalate	Benzoic acid esters	0.91	70.41
251.126	no MS2: NCGC00180743-02!9-methoxycarbonyldec-9-enoic acid	Medium-chain fatty acids	0.99	25.19
251.126	no MS2: NCGC00180743-02!9-methoxycarbonyldec-9-enoic acid	Medium-chain fatty acids	1	7.62
251.126	low score: Diisopropyl phthalate	Benzoic acid esters	0.98	11.99
251.126	no MS2: NCGC00180743-02!9-methoxycarbonyldec-9-enoic acid	Medium-chain fatty acids	1	18.86
251.125	no MS2: NCGC00180743-02!9-methoxycarbonyldec-9-enoic acid	Medium-chain fatty acids	1	6.33
251.125	low score: Diisopropyl phthalate	Benzoic acid esters	0.98	71.44
251.125	low score: Diisopropyl phthalate	Benzoic acid esters	0.9	559.27
251.125	low score: Diisopropyl phthalate	Benzoic acid esters	0.93	218.1
251.096	no MS2: Dehydroeffusol	Phenanthrols	0.93	6.65
251.096	no MS2: Citrinin	Benzopyrans	0.92	8.75
251.09	no MS2: Citrinin	Benzopyrans	1	8.34
251.09	no MS2: Citrinin	Benzopyrans	1	7.35
251.089	no MS2: chlamydospordiol	Pyranones and derivatives	1	5.3
251.089	no MS2: chlamydospordiol	Pyranones and derivatives	1	12.4
251.089	no MS2: chlamydospordiol	Pyranones and derivatives	1	9.06
249.185	no MS2: NCGC00380110-01_C16H26O3_1-Propanone, 3-hydroxy-1-[(1R,2R,4aR,6S,8aS)-1,2,4a,5,6,7,8,8a-octahydro-2-hydroxy-1,2,6-trimethyl-1-naphthalenyl]-	Beta-hydroxy ketones	0.99	66.24
249.185	no MS2: NCGC00380110-01_C16H26O3_1-Propanone, 3-hydroxy-1-[(1R,2R,4aR,6S,8aS)-1,2,4a,5,6,7,8,8a-octahydro-2-hydroxy-1,2,6-trimethyl-1-naphthalenyl]-	Beta-hydroxy ketones	0.99	35.07
247.092	low score: columbianetin	Angular furanocoumarins	0.94	15.47
247.092	no MS2: NCGC00380966-01_C12H16O4_6H-2-Benzopyran-6-one, 1,7,8,8a-tetrahydro-7,8-dihydroxy-3,5,7-trimethyl-, (7S,8S,8aS)-	Azaphilones	0.98	7.05
245.19	no MS2: Celestolide	Indanes	1	21.27
245.19	no MS2: Celestolide	Indanes	1	21.07
245.19	no MS2: Celestolide	Indanes	1	34.78
245.19	no MS2: Celestolide	Indanes	1	28.22
245.152	no MS2: KOBUSONE	Ketones	1	96.41
245.151	no MS2: KOBUSONE	Ketones	1	26.57
245.076	low score: uridine	Pyrimidine nucleosides	0.91	39.91
245.07	low score: Ferulic acid ethyl ester	Coumaric acids and derivatives	0.92	30.16
244.191	no MS2: NCGC00381386-01!2-(7-hydroxy-6-methyloctyl)-2H-furan-5-one	Fatty alcohols	1	9.15
243.175	no MS2: 2,6-ditert-butyl-4-methylphenol	Phenylpropanes	0.9	32.19
243.136	no MS2: NCGC00380444-01_C16H20O3_2-Naphthaleneacetic acid, 1,2,3,7,8,8a-hexahydro-8,8a-dimethyl-alpha-methylene-7-oxo-, methyl ester, (2R,8R,8aR)-	Eremophilane, 8,9-secoeremophilane and furoeremophilane sesquiterpenoids	1	23.3
243.136	no MS2: PyroglutamylIsoleucine (isomer of 1006)	Dipeptides	1	40.95
243.09	no MS2: LUMICHROME	Flavins	0.99	10.39
243.067	no MS2: NCGC00385583-01!3-hydroxy-4-methoxyxanthen-9-one	Xanthones	0.97	14.34
242.284	low score: N,N-Dimethyltetradecylamine	Trialkylamines	1.32	1218.6
242.284	low score: N,N-Dimethyltetradecylamine	Trialkylamines	1.31	2606.54
241.196	no MS2: h_14_19_norandrosterone	Estrogens and derivatives	1	11.05
241.196	no MS2: h_14_19_norandrosterone	Estrogens and derivatives	1	6.35
241.195	no MS2: h_14_19_norandrosterone	Estrogens and derivatives	1	5.43
241.121	no MS2: N6-benzyl-7H-purine-2,6-diamine	6-alkylaminopurines	1	25.82
241.105	no MS2: NCGC00169556-02!3-(3,4,5-trimethoxyphenyl)propanoic acid	Phenylpropanoic acids	0.98	12.81
241.105	no MS2: NCGC00169556-02!3-(3,4,5-trimethoxyphenyl)propanoic acid	Phenylpropanoic acids	0.99	4.24
240.233	no MS2: (4,8,8-trimethyldecahydro-1,4-methanoazulen-9-yl)methanol	Sesquiterpenoids	1	240.08
240.102	no MS2: "NCGC00160263-01!2-(3-Methyl-5-oxo-2,5-dihydro-furan-2-ylmethyl)-quinoline"	Quinolines and derivatives	1	15.48
239.164	no MS2: 3-hydroxy-5,5,8a-trimethyl-3,4,4a,6,7,8-hexahydronaphthalene-2-carboxylic acid	Beta hydroxy acids and derivatives	1	9.96
237.147	no MS2: NCGC00380929-01_C14H22O4_(2E)-2-(Hydroxymethyl)-3-[(1R,6R)-3-(hydroxymethyl)-6-isopropyl-2-cyclohexen-1-yl]acrylic acid	Menthane monoterpenoids	0.99	23.73
237.11	no MS2: Pestalotin	Dihydropyranones	1	18.17
237.11	low score: Pestalotin	Dihydropyranones	0.92	20.75
237.11	low score: Isopropyl ferulate	Coumaric acids and derivatives	0.93	63.23
237.08	no MS2: Buturon	N-phenylureas	0.99	10.37
236.162	no MS2: N-(9-oxodecyl)acetamide	Acetamides	1	18.17
236.134	no MS2: 2-amino-9-methanesulfinylnonanoic acid	Alpha amino acids	0.94	15.82
235.206	no MS2: ISO E Super	Ketones	1	36.51
235.206	no MS2: ISO E Super	Ketones	1	242.11
235.169	no MS2: (4S,5Z,6S)-4-(2-methoxy-2-oxoethyl)-5-[2-[(E)-3-phenylprop-2-enoyl]oxyethylidene]-6-[(2S,3R,4S,5S,6R)-3,4,5-trihydroxy-6-(hydroxymethyl)oxan-2-yl]oxy-4H-pyran-3-carboxylic acid	Eremophilane, 8,9-secoeremophilane and furoeremophilane sesquiterpenoids	1	37.12
235.131	low score: Pterosin G	Indanones	0.93	428.28
235.095	no MS2: Pyrenochaetic acid A_120094	M-methoxybenzoic acids and derivatives	1	8.7
235.094	no MS2: Pyrenochaetic acid A_120094	M-methoxybenzoic acids and derivatives	0.99	24.21
234.147	low score: Metolachlor morpholinone	Phenylmorpholines	0.91	44.82
234.147	low score: Cinnamoylcholine	Cinnamic acid esters	0.95	99.96
233.152	no MS2: Putative_Alantolactone	Eudesmanolides, secoeudesmanolides, and derivatives	1	39.31
233.115	no MS2: 3',4',5',6'-tetrahydro-6',6'-dimethyl-spiro[isobenzofuran-1(3H),2'-[2H]pyran]-3-one	Benzofuranones	1	56.03
233.079	no MS2: NCGC00381450-01!8-hydroxy-3-(2-hydroxypropyl)-6-methoxychromen-2-one	Hydroxycoumarins	1	11.52
233.077	no MS2: NCGC00381450-01!8-hydroxy-3-(2-hydroxypropyl)-6-methoxychromen-2-one	Hydroxycoumarins	0.95	14.2
232.168	no MS2: Alpha-pyrrolidinovalerophenone	Alkyl-phenylketones	0.98	27.98
231.175	no MS2: ValylIsoleucine	Dipeptides	0.95	11.29
231.175	no MS2: ValylIsoleucine	Dipeptides	0.95	4.23
231.174	no MS2: ValylIsoleucine	Dipeptides	0.96	20
230.248	low score: N,N-Dimethyldodecylamine N-oxide	Long-chain alkyl amine oxides	1.03	310.58
229.093	no MS2: resveratrol	Stilbenes	0.95	6.71
229.082	no MS2: 2-Deoxyuridine	Pyrimidine 2'-deoxyribonucleosides	1	30.83
229.082	low score: Isoeugenol acetate	Phenol esters	0.97	47.15
229.081	no MS2: 2'-Deoxyuridine	Pyrimidine 2'-deoxyribonucleosides	1	22.24
228.058	no MS2: 2-(5-methoxy-1H-indol-3-yl)acetic acid	Indole-3-acetic acid derivatives	1	33.85
228.056	no MS2: Thionin	Benzothiazines	0.97	38.86
227.18	no MS2: (1S,9S,E)-4,11,11-trimethyl-8-methylenebicyclo[7.2.0]undec-4-ene	Sesquiterpenoids	1	21.32
227.18	no MS2: (1S,9S,E)-4,11,11-trimethyl-8-methylenebicyclo[7.2.0]undec-4-ene	Sesquiterpenoids	1	16.59
227.18	no MS2: (1S,9S,E)-4,11,11-trimethyl-8-methylenebicyclo[7.2.0]undec-4-ene	Sesquiterpenoids	1	23.51
227.179	no MS2: (1S,9S,E)-4,11,11-trimethyl-8-methylenebicyclo[7.2.0]undec-4-ene	Sesquiterpenoids	1	7.55
227.09	no MS2: Genipin	Iridoids and derivatives	1	6.87
227.058	no MS2: Chorismic acid	Dicarboxylic acids and derivatives	0.97	19.12
226.113	no MS2: triacanthine	6-aminopurines	0.92	28.3
226.082	no MS2: Cyclocytidine	Alkyl aryl ethers	1	25
225.197	no MS2: Dicyclohexylurea	Ureas	1	37.21
225.186	no MS2: tetradec-5-ynoic acid	Long-chain fatty acids	1	43.38
225.183	no MS2: tetradec-5-ynoic acid	Long-chain fatty acids	0.98	22.03
225.11	no MS2: SEBACATE	Medium-chain fatty acids	1	11.99
225.11	low score: sebacic acid	Medium-chain fatty acids	0.92	280.19
225.11	low score: sebacic acid	Medium-chain fatty acids	0.97	367.69
225.08	no MS2: Sinapinic acid	Hydroxycinnamic acids	1	7.49
225.057	no MS2: 1-hydroxyanthraquinone	Anthraquinones	0.97	13.58
224.202	no MS2: NCGC00385817-01!(2E,4E)-N-(2-methylpropyl)deca-2,4-dienamide	N-acyl amines	1	11.01
224.117	no MS2: Pesticide4_Mepanipyrim_C14H13N3_	Aniline and substituted anilines	1	7.06
223.206	no MS2: (4,8,8-trimethyldecahydro-1,4-methanoazulen-9-yl)methanol	Sesquiterpenoids	1	9.28
223.17	no MS2: decyl acetate	Fatty alcohol esters	1	33.35
223.17	no MS2: decyl acetate	Fatty alcohol esters	1	27.37
223.17	no MS2: KOBUSONE	Ketones	1	5.64
223.17	no MS2: KOBUSONE	Ketones	1	54.85
223.169	no MS2: KOBUSONE	Ketones	1	11.71
223.095	no MS2: 5-VALEROLACTONE	Delta valerolactones	1	10.61
223.095	no MS2: 5-VALEROLACTONE	Delta valerolactones	1	8.17
223.094	no MS2: 5-VALEROLACTONE	Delta valerolactones	1	19.59
223.094	no MS2: 5-VALEROLACTONE	Delta valerolactones	1	10.87
223.094	no MS2: 5-VALEROLACTONE	Delta valerolactones	1	10.34
223.094	no MS2: 5-VALEROLACTONE	Delta valerolactones	1	13.4
222.122	no MS2: Pesticide9_Formetanate HCl_C11H15N3O2 . HCl_3-{[(E)-(Dimethylamino)methylidene]amino}phenyl methylcarbamate hydrochloride (1:1)	Phenyl methylcarbamates	1	6.93
221.19	no MS2: Dibutylhydroxytoluene	Phenylpropanes	1	55.87
221.19	no MS2: Dibutylhydroxytoluene	Phenylpropanes	1	169.03
221.19	no MS2: Dibutylhydroxytoluene	Phenylpropanes	1	85.37
221.19	no MS2: Dibutylhydroxytoluene	Phenylpropanes	1	110.98
221.154	no MS2: 2,6-Di-tert-butyl-1,4-benzoquinone	Monocyclic monoterpenoids	1	45.27
221.154	no MS2: 2,6-Di-tert-butyl-1,4-benzoquinone	Monocyclic monoterpenoids	1	17.31
221.154	no MS2: 2,6-Di-tert-butyl-1,4-benzoquinone	Monocyclic monoterpenoids	1	72.55
221.154	no MS2: 2,6-Di-tert-butyl-1,4-benzoquinone	Monocyclic monoterpenoids	1	51.09
221.154	no MS2: 2,6-Di-tert-butyl-1,4-benzoquinone	Monocyclic monoterpenoids	1	46.83
221.115	no MS2: 2-ACETAMIDO-2-DEOXY-BETA-D-GLUCOSYLAMINE	Hexoses	1	38.25
221.115	no MS2: 2-ACETAMIDO-2-DEOXY-BETA-D-GLUCOSYLAMINE	Hexoses	0.99	13.5
221.079	no MS2: NCGC00180523-02!4,8-dihydroxy-7-(hydroxymethyl)-6-methoxy-3,4-dihydro-2H-naphthalen-1-one	Tetralins	1	3.27
221.079	no MS2: (5E,8Z)-4,7-dihydroxy-2-methyl-2,3,4,7-tetrahydrooxecin-10-one	Oxocins	1	4.27
221.079	no MS2: (5E,8Z)-4,7-dihydroxy-2-methyl-2,3,4,7-tetrahydrooxecin-10-one	Oxocins	1	3.96
221.049	no MS2: Pesticide2_Thidiazuron_C9H8N4OS_1-Phenyl-3-(1,2,3-thiadiazol-5-yl)urea	N-phenylureas	1	3.04
220.113	no MS2: N-phenyl-1-naphthylamine	Naphthalenes	1	112.04
219.175	no MS2: Muurolladie-3-One	Sesquiterpenoids	1	34.69
219.175	no MS2: Muurolladie-3-One	Sesquiterpenoids	1	12.54
219.175	no MS2: Muurolladie-3-One	Sesquiterpenoids	1	52.31
219.175	no MS2: Muurolladie-3-One	Sesquiterpenoids	1	5.77
219.139	no MS2: Pterosin B	Indanones	1	22
219.138	no MS2: Pterosin B	Indanones	1	55.86
219.138	no MS2: Pterosin B	Indanones	1	66.69
219.136	no MS2: Isoleucylserine	Dipeptides	1	21.03
219.136	low score: Isoleucylserine	Dipeptides	0.96	212.85
219.099	no MS2: NCGC00385365-01_C11H16O3_2(4H)-Benzofuranone, 5,6,7,7a-tetrahydro-6-hydroxy-4,4,7a-trimethyl-, (6S,7aR)-	Benzofurans	1	53.2
219.099	no MS2: NCGC00385365-01_C11H16O3_2(4H)-Benzofuranone, 5,6,7,7a-tetrahydro-6-hydroxy-4,4,7a-trimethyl-, (6S,7aR)-	Benzofurans	1	4.58
218.116	no MS2: MLS002154027-01!Securinine5610-40-2	Indolizidines	1	5.28
217.12	no MS2: 5-isopropenyl-2-methyl-2-cyclohexen-1-yl acetate	Menthane monoterpenoids	1	69.73
217.118	no MS2: 5-isopropenyl-2-methyl-2-cyclohexen-1-yl acetate	Menthane monoterpenoids	0.99	44.81
217.038	no MS2: Isoferulic Acid	Hydroxycinnamic acids	0.98	7.86
216.196	no MS2: Rhodinyl Acetate	Fatty alcohol esters	1	14.12
215.102	no MS2: LEVODOPA	Tyrosine and derivatives	1	9.77
214.253	low score: N,N-Dimethyldodecylamine	Trialkylamines	1.26	526.89
214.217	no MS2: (+-)-Baclofen	Gamma amino acids and derivatives	0.95	15.18
213.165	no MS2: Caryophyllene [T(-)]	Branched unsaturated hydrocarbons	0.97	9.81
213.164	no MS2: Caryophyllene [T(-)]	Branched unsaturated hydrocarbons	0.97	17.1
212.202	no MS2: 211A Decahydroquinoline cis	Quinolidines	1	32.21
212.102	no MS2: 2',3'-Dideoxycytidine	Pyrimidine 2',3'-dideoxyribonucleosides	1	11.58
212.1	no MS2: 2',3'-Dideoxycytidine	Pyrimidine 2',3'-dideoxyribonucleosides	1	15.21
211.148	no MS2: Cyclo[D-Leu-L-Pro-]	Alpha amino acids and derivatives	0.98	8.2
211.132	no MS2: Jasmonic acid	Jasmonic acids	1	22.03
211.131	no MS2: 10-HYDROXYDECANOATE	Medium-chain hydroxy acids and derivatives	1	27.59
211.131	no MS2: 10-HYDROXYDECANOATE	Medium-chain hydroxy acids and derivatives	1	38.95
211.094	no MS2: AZELAIC ACID	Medium-chain fatty acids	1	12.11
210.087	no MS2: 10-methylacridone	Acridones	0.95	17.55
210.087	no MS2: 10-methylacridone	Acridones	0.95	15.25
210.087	no MS2: 10-methylacridone	Acridones	0.95	39.32
210.087	no MS2: 10-methylacridone	Acridones	0.95	52.83
210.087	no MS2: 10-methylacridone	Acridones	0.95	33.72
210.087	no MS2: 10-methylacridone	Acridones	0.94	16.39
209.154	no MS2: NCGC00380112-01!2-(6-hydroxy-6-methyloctyl)-2H-furan-5-one	Butenolides	1	8.28
209.117	no MS2: NCGC00380626-01_C12H18O4_2-Cyclohexen-1-one, 4,6-dihydroxy-3-[(1E)-3-hydroxy-3-methyl-1-buten-1-yl]-6-methyl-, (4R,6S)-	Cyclohexenones	1	41.66
209.115	no MS2: NCGC00380626-01_C12H18O4_2-Cyclohexen-1-one, 4,6-dihydroxy-3-[(1E)-3-hydroxy-3-methyl-1-buten-1-yl]-6-methyl-, (4R,6S)-	Cyclohexenones	0.98	41.62
209.115	low score: Primin	P-benzoquinones	0.95	35.5
209.085	no MS2: 3,4-Dimethoxycinnamic acid	Coumaric acids and derivatives	0.95	12.16
209.085	no MS2: 3,4-Dimethoxycinnamic acid	Coumaric acids and derivatives	0.95	13.57
209.08	no MS2: Ethyl caffeate	Coumaric acids and derivatives	1	12.36
209.079	no MS2: 2-(1-hydroxyethyl)-4-(2-hydroxypropyl)-2H-furan-5-one	Butenolides	1	36.19
209.079	no MS2: 2-(1-hydroxyethyl)-4-(2-hydroxypropyl)-2H-furan-5-one	Butenolides	1	32.46
208.121	no MS2: Miglitol	Piperidines	0.94	5.75
208.107	no MS2: 3-methyl-3,4-dihydro-1H-1,4-benzodiazepine-2,5-dione	1,4-benzodiazepines	1	45.73
208.107	no MS2: 3-methyl-3,4-dihydro-1H-1,4-benzodiazepine-2,5-dione	1,4-benzodiazepines	1	8.94
207.175	no MS2: 2,6-di-tert-Butylphenol	Phenylpropanes	1	9.12
207.175	no MS2: Carylophyllene Oxide	Epoxides	1	12.58
207.175	no MS2: Carylophyllene Oxide	Epoxides	1	11.14
207.175	no MS2: Carylophyllene Oxide	Epoxides	1	10.88
207.175	low score: 2,6-di-tert-Butylphenol	Phenylpropanes	0.96	164.58
207.175	low score: 2,6-di-tert-Butylphenol	Phenylpropanes	0.96	17.96
207.174	no MS2: Carylophyllene Oxide	Epoxides	1	4.64
207.136	no MS2: Sinapoylmalate	Coumaric acids and derivatives	1	8.26
207.1	no MS2: p-methoxycinnamic acid ethyl ester	Cinnamic acid esters	1	15.23
207.1	no MS2: p-methoxycinnamic acid ethyl ester	Cinnamic acid esters	1	8.68
207.099	low score: Isoeugenol acetate	Phenol esters	0.92	14.44
207.099	low score: p-methoxycinnamic acid ethyl ester	Cinnamic acid esters	0.92	26.7
207.099	no MS2: p-methoxycinnamic acid ethyl ester	Cinnamic acid esters	1	18.17
207.099	low score: Isoeugenol acetate	Phenol esters	0.92	32.84
207.07	no MS2: Citropen	Coumarins and derivatives	1	4.59
207.07	no MS2: Citropen	Coumarins and derivatives	1	9.9
207.07	no MS2: Citropen	Coumarins and derivatives	1	27.94
205.195	no MS2: HUMULENE (alpha)	Sesquiterpenoids	1	335.92
205.195	no MS2: HUMULENE (alpha)	Sesquiterpenoids	1	378.45
205.195	no MS2: HUMULENE (alpha)	Sesquiterpenoids	1	241.52
205.195	low score: NCGC00385952-01_C15H26O_1,7-Dimethyl-7-(4-methyl-3-penten-1-yl)bicyclo[2.2.1]heptan-2-ol	Sesquiterpenoids	0.97	409.48
205.195	no MS2: NCGC00385952-01_C15H26O_1,7-Dimethyl-7-(4-methyl-3-penten-1-yl)bicyclo[2.2.1]heptan-2-ol	Sesquiterpenoids	1	273.43
205.159	no MS2: (-)-alpha-Copaene	Sesquiterpenoids	1	73.89
205.159	no MS2: (-)-alpha-Copaene	Sesquiterpenoids	0.99	138.86
205.159	no MS2: (-)-alpha-Copaene	Sesquiterpenoids	0.99	39.31
205.084	no MS2: NCGC00380309-01_C12H14O4_(7R,8R)-7,8-Dihydroxy-3,5,7-trimethyl-7,8-dihydro-6H-isochromen-6-one	Azaphilones	1	23.34
205.084	no MS2: NCGC00380309-01_C12H14O4_(7R,8R)-7,8-Dihydroxy-3,5,7-trimethyl-7,8-dihydro-6H-isochromen-6-one	Azaphilones	1	18.24
205.084	low score: Angelic anhydride	Dicarboxylic acids and derivatives	0.91	73.77
205.084	low score: Angelic anhydride	Dicarboxylic acids and derivatives	0.9	75.44
205.084	no MS2: NCGC00380309-01_C12H14O4_(7R,8R)-7,8-Dihydroxy-3,5,7-trimethyl-7,8-dihydro-6H-isochromen-6-one	Azaphilones	0.99	15.31
205.084	no MS2: NCGC00380309-01_C12H14O4_(7R,8R)-7,8-Dihydroxy-3,5,7-trimethyl-7,8-dihydro-6H-isochromen-6-one	Azaphilones	0.99	24.96
204.139	low score: R-Deprenyl N-Oxide	Amphetamines and derivatives	1.02	295.22
204.076	no MS2: alpha-oxo-1h-indole-3-propanoic acid	Indolyl carboxylic acids and derivatives	0.96	12.68
203.143	no MS2: Alanylleucine (isomer of 675)	Peptides	0.95	22.41
203.143	no MS2: Alanylleucine (isomer of 675)	Peptides	0.95	102.33
203.143	low score: Alanylleucine (isomer of 674)	Peptides	0.9	780.72
202.217	no MS2: DDAO	Long-chain alkyl amine oxides	1	94.2
202.217	no MS2: DDAO	Long-chain alkyl amine oxides	1	21.49
202.217	no MS2: DDAO	Long-chain alkyl amine oxides	1	75.63
202.217	no MS2: DDAO	Long-chain alkyl amine oxides	1	35.83
201.164	no MS2: "MLS001074182-01!N,N'-DIACETYL-1,6-DIAMINOHEXANE"	Carboximidic acids	0.95	72.12
201.164	no MS2: "MLS001074182-01!N,N'-DIACETYL-1,6-DIAMINOHEXANE"	Carboximidic acids	0.96	126.01
201.164	no MS2: "MLS001074182-01!N,N'-DIACETYL-1,6-DIAMINOHEXANE"	Carboximidic acids	0.96	82.94
201.164	no MS2: "MLS001074182-01!N,N'-DIACETYL-1,6-DIAMINOHEXANE"	Carboximidic acids	0.97	166.89
200.094	no MS2: methyl orsellinate	p-Hydroxybenzoic acid alkyl esters	0.98	21.83
199.149	no MS2: GUAIAZULENE	Guaianes	1	12.38
199.149	no MS2: GUAIAZULENE	Guaianes	1	9.28
199.149	no MS2: GUAIAZULENE	Guaianes	1	8.42
199.148	no MS2: GUAIAZULENE	Guaianes	1	12.97
199.148	no MS2: GUAIAZULENE	Guaianes	1	15.31
199.094	no MS2: 5-(4-methyl-5-oxo-2H-furan-3-yl)pentanoic acid	Medium-chain fatty acids	0.98	11.68
199.064	no MS2: Monuron	N-phenylureas	0.99	7.22
198.222	no MS2: 3,4-Dihydroxy-L-phenylalanine	Tyrosine and derivatives	0.98	5.49
198.185	no MS2: N-(n-octyl)-2-pyrrolidinone	N-alkylpyrrolidines	1	26.87
197.173	no MS2: (1R,3r,8S,9r)-1,8-dimethyl-3,6-diazatricyclo[4.3.1.1(3,8)]undecan-9-ol	1,4-diazepanes	0.95	42.75
197.151	no MS2: 1,7,7-trimethylbicyclo[2.2.1]hept-2-yl acetate	Bicyclic monoterpenoids	0.99	16.87
197.115	no MS2: Cyclo(L-Val-L-Pro)	Alpha amino acids and derivatives	1	12.18
197.047	no MS2: Xanthone	Xanthones	0.94	5.92
197.043	no MS2: Shikimic Acid	Shikimic acids and derivatves	0.99	6.41
195.138	no MS2: NCGC00384951-01!2-(6-hydroxy-6-methylheptyl)-2H-furan-5-one	Butenolides	1	22.27
195.1	no MS2: Caffeine	Xanthines	1	12.52
195.1	no MS2: Caffeine	Xanthines	1	23.19
195.1	no MS2: Caffeine	Xanthines	1	3.48
195.099	low score: 4-(sec-butoxy)benzoic acid	Benzoic acids	0.92	24.58
195.099	low score: Butylparaben	p-Hydroxybenzoic acid alkyl esters	0.95	57.53
195.099	low score: 4-(sec-butoxy)benzoic acid	Benzoic acids	0.92	53.48
195.099	no MS2: NCGC00381397-01!(E)-4-hydroxynon-2-enoic acid	Medium-chain hydroxy acids and derivatives	1	14.65
195.099	no MS2: Caffeine	Xanthines	1	18.01
195.099	low score: Butylparaben	p-Hydroxybenzoic acid alkyl esters	0.94	125.75
195.099	low score: 4-(sec-butoxy)benzoic acid	Benzoic acids	0.96	206.15
195.099	no MS2: NCGC00381397-01!(E)-4-hydroxynon-2-enoic acid	Medium-chain hydroxy acids and derivatives	1	14.6
194.154	low score: 4-Hexyloxyaniline	Aminophenyl ethers	0.97	5.27
194.154	no MS2: 4-Hexyloxyaniline	Aminophenyl ethers	1	3.37
194.092	no MS2: 1-(pyrimidin-2-yl)pyrrolidine-2-carboxylic acid	Proline and derivatives	0.98	11.91
193.084	no MS2: 4-oxo-5-phenylpentanoic acid	Medium-chain keto acids and derivatives	0.98	4.28
193.084	no MS2: 4-oxo-5-phenylpentanoic acid	Medium-chain keto acids and derivatives	0.98	9.82
193.084	no MS2: 4-oxo-5-phenylpentanoic acid	Medium-chain keto acids and derivatives	0.98	60.97
193.084	no MS2: 4-oxo-5-phenylpentanoic acid	Medium-chain keto acids and derivatives	0.98	157.25
193.084	no MS2: 4-oxo-5-phenylpentanoic acid	Medium-chain keto acids and derivatives	0.98	145.04
193.084	no MS2: 4-oxo-5-phenylpentanoic acid	Medium-chain keto acids and derivatives	0.98	87.5
193.083	no MS2: 4-oxo-5-phenylpentanoic acid	Medium-chain keto acids and derivatives	0.97	15.32
192.139	low score: DEET	N,N-dialkyl-m-toluamides	0.97	30.91
192.076	no MS2: Pesticide10_Carbendazim_C9H9N3O2_mecarzole	2-benzimidazolylcarbamic acid esters	1	10.86
192.075	no MS2: 1-METHYL-L-HISTIDINE	Histidine and derivatives	1	15.25
191.18	no MS2: Caryophyllene [T(-)]	Branched unsaturated hydrocarbons	1	88.47
191.179	no MS2: Caryophyllene [T(-)]	Branched unsaturated hydrocarbons	1	37.21
191.143	no MS2: NCGC00380942-01_C13H20O2_1H-Indene-3-carboxylic acid, 3a,4,5,6,7,7a-hexahydro-3a,7,7-trimethyl-	Carboxylic acids	1	69.24
191.143	no MS2: NCGC00380942-01_C13H20O2_1H-Indene-3-carboxylic acid, 3a,4,5,6,7,7a-hexahydro-3a,7,7-trimethyl-	Carboxylic acids	0.99	30.91
191.143	no MS2: NCGC00380942-01_C13H20O2_1H-Indene-3-carboxylic acid, 3a,4,5,6,7,7a-hexahydro-3a,7,7-trimethyl-	Carboxylic acids	0.99	75.05
191.105	low score: DL-alpha,epsilon-Diaminopimelic acid	Alpha amino acids	0.9	19.77
191.105	no MS2: Chrysanthemic Acid	Monocyclic monoterpenoids	1	46.36
191.105	low score: DL-alpha,epsilon-Diaminopimelic acid	Alpha amino acids	0.9	87.03
191.104	low score: DL-alpha,epsilon-Diaminopimelic acid	Alpha amino acids	0.97	447.69
191.074	no MS2: 2-hydroxy-4-methyl-3H-benzo[e][1,4]diazepin-5(4H)-one	1,4-benzodiazepines	0.98	13.69
191.069	no MS2: NCGC00381405-01!7-hydroxy-3,5-dimethylisochromen-1-one	Isocoumarins and derivatives	0.99	15.48
191.068	no MS2: Ureidoglutaric acid	Glutamic acid and derivatives	0.99	13.33
190.097	no MS2: 3-Indolepropionic acid	Indolyl carboxylic acids and derivatives	0.95	24.9
189.053	no MS2: 3-phenyllactic acid	Phenylpropanoic acids	1	5.31
188.093	low score: 6-Phenyl-1,3,5-triazine-2,4-diamine	1,3,5-triazine-2,4-diamines	1.46	596.13
187.149	no MS2: D(-)-3-Phosphoglyceric acid disodium salt	Sugar acids and derivatives	0.99	16.92
187.149	no MS2: D(-)-3-Phosphoglyceric acid disodium salt	Sugar acids and derivatives	0.99	16.68
187.148	no MS2: D(-)-3-Phosphoglyceric acid disodium salt	Sugar acids and derivatives	0.99	58.17
187.148	no MS2: D(-)-3-Phosphoglyceric acid disodium salt	Sugar acids and derivatives	0.99	135.6
186.222	no MS2: Tributylamine	Trialkylamines	1	25.31
185.133	no MS2: 2-hydroxy-1-isopentyl-4-methyl-1H-imidazol-5(4H)-one	Hydantoins	0.96	5.34
185.133	no MS2: 2-hydroxy-1-isopentyl-4-methyl-1H-imidazol-5(4H)-one	Hydantoins	0.97	6.23
185.133	no MS2: 2-hydroxy-1-isopentyl-4-methyl-1H-imidazol-5(4H)-one	Hydantoins	0.97	11.62
184.123	no MS2: Simazine-2-hydroxy	N-aliphatic s-triazines	0.94	18.47
184.071	no MS2: PHOSPHOCHOLINE	Phosphocholines	0.99	21.57
184.071	low score: 2-(2-amino-4-hydroxy-6-methylpyrimidin-5-yl)acetic acid	Pyrimidones	0.94	66.07
184.071	low score: 2-(2-amino-4-hydroxy-6-methylpyrimidin-5-yl)acetic acid	Pyrimidones	0.92	403.21
184.071	low score: 2-(2-amino-4-hydroxy-6-methylpyrimidin-5-yl)acetic acid	Pyrimidones	0.92	534.26
183.117	no MS2: DL-p-Hydroxyphenyllactic acid	Phenylpropanoic acids	0.96	2.18
183.117	no MS2: DL-p-Hydroxyphenyllactic acid	Phenylpropanoic acids	0.95	11.23
183.102	no MS2: MLS002706482-01!	Benzopyrans	1	2.92
183.081	no MS2: Benzophenone	Benzophenones	1	4.1
183.063	no MS2: Syringaldehyde	Methoxyphenols	0.99	6.79
183.063	no MS2: Syringaldehyde	Methoxyphenols	0.98	7.23
182.122	no MS2: (S)-4-methyl-2-(1H-pyrrol-1-yl)pentanoic acid	Alpha amino acids and derivatives	0.98	12.8
182.051	no MS2: L-Methionine sulfone	L-alpha-amino acids	0.98	28.62
181.159	no MS2: OMEGA-HYDROXYDODECANOATE	Medium-chain hydroxy acids and derivatives	1	15.81
181.159	no MS2: OMEGA-HYDROXYDODECANOATE	Medium-chain hydroxy acids and derivatives	1	14.98
181.159	no MS2: OMEGA-HYDROXYDODECANOATE	Medium-chain hydroxy acids and derivatives	1	56.53
181.158	no MS2: OMEGA-HYDROXYDODECANOATE	Medium-chain hydroxy acids and derivatives	1	7.44
181.123	no MS2: Acetylsalicylic acid	Acylsalicylic acids	0.97	37.38
181.11	no MS2: Camellimidazole E	Purinones	0.99	30.46
181.106	no MS2: Prednisolone	21-hydroxysteroids	0.98	18.6
181.084	no MS2: theobromine	Xanthines	1	13.4
181.053	no MS2: 4-Hydroxyphenylpyruvic acid	Phenylpyruvic acid derivatives	1	30.41
179.18	no MS2: D(-)-Gulono-gamma-lactone	Gamma butyrolactones	1	98.7
179.179	no MS2: D(-)-Gulono-gamma-lactone	Gamma butyrolactones	1	191.98
179.143	no MS2: MENTHOL(-)	Menthane monoterpenoids	0.97	53.96
179.143	no MS2: MENTHOL(-)	Menthane monoterpenoids	0.97	65.99
179.143	no MS2: MENTHOL(-)	Menthane monoterpenoids	0.97	16.19
179.143	no MS2: MENTHOL(-)	Menthane monoterpenoids	0.97	69.82
178.16	no MS2: 2,6-diisopropylaniline	Cumenes	0.99	47.47
178.16	no MS2: 2,6-diisopropylaniline	Cumenes	1	27.07
178.16	no MS2: 2,6-diisopropylaniline	Cumenes	1	24.66
178.16	no MS2: 2,6-diisopropylaniline	Cumenes	1	28.8
178.16	no MS2: 2,6-diisopropylaniline	Cumenes	1	27.37
178.16	no MS2: 2,6-diisopropylaniline	Cumenes	1	23
178.159	low score: 4-Hexylaniline	Aniline and substituted anilines	0.92	10.46
177.128	no MS2: geraniol	Acyclic monoterpenoids	0.97	22.72
177.127	no MS2: NEROL	Acyclic monoterpenoids	0.97	269.48
177.127	no MS2: NEROL	Acyclic monoterpenoids	0.97	13.94
175.074	no MS2: Juarezic Acid	Styrenes	0.99	35.25
175.073	no MS2: Juarezic Acid	Styrenes	0.99	15.57
175.073	no MS2: Juarezic Acid	Styrenes	0.99	12.79
175.073	no MS2: Juarezic Acid	Styrenes	0.98	14.78
175.034	no MS2: 4-hydroxyphenylacetic acid	1-hydroxy-2-unsubstituted benzenoids	0.98	8.44
174.186	no MS2: MENTHOL(-)	Menthane monoterpenoids	1	16.96
173.133	no MS2: rac-Glycerol 3-phosphoate disodium salt hexahydrate	Glycerophosphates	0.95	8.04
173.133	no MS2: rac-Glycerol 3-phosphoate disodium salt hexahydrate	Glycerophosphates	0.96	41.38
173.133	no MS2: rac-Glycerol 3-phosphoate disodium salt hexahydrate	Glycerophosphates	0.96	11.24
173.133	no MS2: rac-Glycerol 3-phosphoate disodium salt hexahydrate	Glycerophosphates	0.97	12.4
173.132	no MS2: rac-Glycerol 3-phosphoate disodium salt hexahydrate	Glycerophosphates	0.97	45.9
173.097	no MS2: Thymol	Aromatic monoterpenoids	0.97	13.09
172.17	no MS2: Chrysanthemyl Alcohol	Monocyclic monoterpenoids	1	179.54
172.17	no MS2: Chrysanthemyl Alcohol	Monocyclic monoterpenoids	1	1031.36
172.17	no MS2: Chrysanthemyl Alcohol	Monocyclic monoterpenoids	1	9.27
169.122	no MS2: Geranic acid	Acyclic monoterpenoids	1	7.41
169.122	no MS2: Geranic acid	Acyclic monoterpenoids	1	10.02
169.122	no MS2: Geranic acid	Acyclic monoterpenoids	1	2.98
169.048	low score: 1-(2,3,4-trihydroxyphenyl)ethanone	Alkyl-phenylketones	0.9	96.8
169.047	no MS2: ADIPATE	Medium-chain fatty acids	1	19.64
167.143	no MS2: Dihydrojasmone	Cyclic ketones	1	31.67
167.143	no MS2: Dihydrojasmone	Cyclic ketones	1	18.43
167.107	low score: Cyromazine	N-aliphatic s-triazines	0.94	17.12
167.107	no MS2: 6-Pentyl-2H-pyran-2-one	Pyranones and derivatives	1	27.84
167.107	low score: 6-Pentyl-2H-pyran-2-one	Pyranones and derivatives	0.96	197.88
167.107	no MS2: 6-Pentyl-2H-pyran-2-one	Pyranones and derivatives	1	9.65
167.071	no MS2: Ethylparaben	p-Hydroxybenzoic acid alkyl esters	1	50.54
167.068	low score: Paeonol	Alkyl-phenylketones	0.92	39.38
167.068	low score: Paeonol	Alkyl-phenylketones	0.92	84.82
167.068	no MS2: Isopeonol	Alkyl-phenylketones	0.99	19.59
167.068	low score: Ethylparaben	p-Hydroxybenzoic acid alkyl esters	0.9	139.35
167.068	no MS2: Isopeonol	Alkyl-phenylketones	0.99	16.88
166.123	low score: 4-Butyloxyaniline	Aminophenyl ethers	0.98	27.16
165.091	no MS2: Phenethylacetate	Benzene and substituted derivatives	1	23.85
165.091	no MS2: Phenethylacetate	Benzene and substituted derivatives	1	6.71
165.091	no MS2: Phenethylacetate	Benzene and substituted derivatives	1	13.48
165.091	no MS2: Phenethylacetate	Benzene and substituted derivatives	1	8.63
165.053	no MS2: p-Coumaric Acid	Hydroxycinnamic acids	1	5.07
164.107	low score: 2,2-Dimethyl-2,3-dihydro-1-benzofuran-7-amine	Coumarans	0.9	45.01
164.107	no MS2: N-acetyl-2-phenylethylamine	N-acetyl-2-arylethylamines	1	6.44
163.075	no MS2: Methyl trans-cinnamic acid	Cinnamic acids	1	19.13
161.095	no MS2: D-Ala-D-ala	Dipeptides	0.98	12.09
159.117	no MS2: d-LIMONENE	Menthane monoterpenoids	0.97	46.07
159.117	no MS2: d-LIMONENE	Menthane monoterpenoids	0.97	41.03
159.117	no MS2: d-LIMONENE	Menthane monoterpenoids	0.97	43.2
159.117	low score: myrcene	Acyclic monoterpenoids	0.95	56.58
159.117	no MS2: d-LIMONENE	Menthane monoterpenoids	0.97	83.09
159.117	low score: myrcene	Acyclic monoterpenoids	0.97	127.53
158.154	no MS2: hyocholic acid	Trihydroxy bile acids, alcohols and derivatives	1	47.53
156.077	no MS2: L-Histidine	Histidine and derivatives	1	6.4
155.143	no MS2: Linalool (+)	Acyclic monoterpenoids	1	16.04
155.002	no MS2: Triadimefon	Phenol ethers	0.99	6.7
155.002	no MS2: Triadimefon	Phenol ethers	0.98	8.37
154.091	no MS2: DOPAMINE	Catecholamines and derivatives	0.99	7.91
153.13	low score: 10-HYDROXYDECANOATE	Medium-chain hydroxy acids and derivatives	1.25	4177.84
153.128	no MS2: 10-HYDROXYDECANOATE	Medium-chain hydroxy acids and derivatives	1	66.56
153.128	low score: 10-HYDROXYDECANOATE	Medium-chain hydroxy acids and derivatives	0.9	62.57
153.127	low score: 10-HYDROXYDECANOATE	Medium-chain hydroxy acids and derivatives	0.94	80.14
153.127	no MS2: 10-HYDROXYDECANOATE	Medium-chain hydroxy acids and derivatives	1	18.16
153.127	low score: 10-HYDROXYDECANOATE	Medium-chain hydroxy acids and derivatives	0.9	53.19
153.127	low score: 10-HYDROXYDECANOATE	Medium-chain hydroxy acids and derivatives	1.22	833.34
153.127	no MS2: 10-HYDROXYDECANOATE	Medium-chain hydroxy acids and derivatives	1	41.68
153.091	no MS2: AZELATE	Medium-chain fatty acids	1	40.76
153.091	no MS2: AZELATE	Medium-chain fatty acids	1	8.87
153.075	no MS2: ADONITOL	Sugar alcohols	1	2.42
153.053	no MS2: Mevalonic Acid Lactone	Delta valerolactones	1	3.88
152.144	low score: Amantadine	Monoalkylamines	0.96	5.06
152.144	no MS2: Amantadine	Monoalkylamines	1	14.28
152.143	no MS2: Amantadine	Monoalkylamines	1	4.78
151.148	no MS2: Thymol	Aromatic monoterpenoids	0.99	37.66
151.112	low score: Thymol	Aromatic monoterpenoids	0.91	58.4
151.112	low score: Thymol	Aromatic monoterpenoids	1.05	593.15
151.112	low score: Thymol	Aromatic monoterpenoids	0.92	7.93
151.112	low score: thymol	Aromatic monoterpenoids	0.91	42.04
151.112	no MS2: Thymol	Aromatic monoterpenoids	1	50.96
151.112	no MS2: Thymol	Aromatic monoterpenoids	1	31.88
151.074	no MS2: Hydrocinnamic acid	Phenylpropanoic acids	0.99	6.76
151.073	no MS2: Hydrocinnamic acid	Phenylpropanoic acids	0.99	10.57
151.073	no MS2: Hydrocinnamic acid	Phenylpropanoic acids	0.98	19
151.073	no MS2: Hydrocinnamic acid	Phenylpropanoic acids	0.98	84.04
151.037	no MS2: 6-hydroxybenzofuran-3(2H)-one	Benzofurans	0.96	7.84
150.128	no MS2: Methamphetamine	Amphetamines and derivatives	1	7.4
149.096	no MS2: ANETHOLE	Anisoles	1	14.86
149.057	low score: Cinnamic acid	Cinnamic acids	0.94	22.46
149.057	low score: cis-Cinnamic acid	Cinnamic acids	0.93	92.97
149.023	no MS2: Phthalic anhydride	Phthalic anhydrides	1	32.57
149.023	low score: Phthalic anhydride	Phthalic anhydrides	1.18	551.98
143.107	no MS2: cis,cis-Muconic acid	Medium-chain fatty acids	0.96	4.03
143.107	no MS2: cis,cis-Muconic acid	Medium-chain fatty acids	0.96	6.2
139.112	low score: Isophorone	Cyclohexenones	0.96	10.22
139.112	no MS2: Isophorone	Cyclohexenones	1	10.43
139.112	low score: Isophorone	Cyclohexenones	0.92	22.12
139.112	low score: Isophorone	Cyclohexenones	0.96	47.03
139.112	no MS2: Isophorone	Cyclohexenones	1	3.92
139.112	no MS2: Isophorone	Cyclohexenones	1	17.09
139.112	no MS2: Isophorone	Cyclohexenones	1	7.36
139.039	no MS2: Salicylic acid	Salicylic acids	1	9.05
139.037	no MS2: 4-hydroxybenzoic acid	Hydroxybenzoic acid derivatives	1	7.34
137.133	low score: Sabinene	Bicyclic monoterpenoids	0.96	16.33
137.132	low score: myrcene	Acyclic monoterpenoids	0.97	125.38
137.132	low score: myrcene	Acyclic monoterpenoids	0.97	86.89
137.132	low score: myrcene	Acyclic monoterpenoids	0.95	145.53
137.132	low score: Limonene	Menthane monoterpenoids	0.96	153.37
137.132	low score: myrcene	Acyclic monoterpenoids	0.94	80.48
137.132	low score: myrcene	Acyclic monoterpenoids	0.95	64.27
137.132	low score: Sabinene	Bicyclic monoterpenoids	0.95	372.41
137.132	low score: Sabinene	Bicyclic monoterpenoids	0.96	89.75
137.132	low score: Limonene	Menthane monoterpenoids	0.95	64.3
136.112	low score: 4-Isopropylaniline	Cumenes	1.1	145.51
136.076	low score: 2-Aminoacetophenone	Alkyl-phenylketones	0.99	18.64
135.117	low score: Carveol	Menthane monoterpenoids	0.91	66.32
135.117	low score: Carveol	Menthane monoterpenoids	0.91	42.07
135.117	low score: Carveol	Menthane monoterpenoids	0.9	47.32
135.117	low score: Carveol	Menthane monoterpenoids	1	128.29
135.117	low score: Carveol	Menthane monoterpenoids	0.96	148.86
135.117	low score: Carveol	Menthane monoterpenoids	0.9	53.22
135.117	low score: Carveol	Menthane monoterpenoids	0.92	255.34
135.081	no MS2: 1-indanol	Indanes	1	5.89
135.08	no MS2: 1-indanol	Indanes	1	16.33
135.08	no MS2: 1-indanol	Indanes	1	16.92
135.078	no MS2: 2-Deoxyribose	Beta-hydroxy aldehydes	0.99	23.3
135.078	no MS2: 2-Deoxyribose	Beta-hydroxy aldehydes	0.99	47.1
135.078	no MS2: 2-Deoxyribose	Beta-hydroxy aldehydes	0.99	27.87
134.07	no MS2: 1-Methylbenzotriazole	Benzotriazoles	1	36.04
134.07	no MS2: 1-Methylbenzotriazole	Benzotriazoles	1	29.47
133.101	low score: cuminyl alcohol	Aromatic monoterpenoids	0.95	41.98
133.101	low score: L-Ornithine	L-alpha-amino acids	0.92	129.51
133.101	low score: L-Isoleucine	Isoleucine and derivatives	0.9	130.06
133.101	low score: cuminyl alcohol	Aromatic monoterpenoids	0.98	654.05
133.101	low score: L-Ornithine	L-alpha-amino acids	0.93	60.41
133.101	low score: cuminyl alcohol	Aromatic monoterpenoids	0.92	123.92
133.101	low score: cuminyl alcohol	Aromatic monoterpenoids	0.96	398.06
133.101	low score: cuminyl alcohol	Aromatic monoterpenoids	0.92	196.5
133.101	low score: L-Ornithine	L-alpha-amino acids	0.92	105.36
133.101	low score: cuminyl alcohol	Aromatic monoterpenoids	0.94	101.91
132.102	no MS2: Isoleucine	Isoleucine and derivatives	1	7.82
129.07	no MS2: Naphthalene	Naphthalenes	1	3.59
129.07	no MS2: Naphthalene	Naphthalenes	1	20.64
129.07	no MS2: Naphthalene	Naphthalenes	1	26.33
129.07	no MS2: Naphthalene	Naphthalenes	1	7.29
128.062	no MS2: Naphthalene	Naphthalenes	1	21.73
128.062	no MS2: Naphthalene	Naphthalenes	1	16.49
128.062	no MS2: Naphthalene	Naphthalenes	1	13.09
128.062	no MS2: Naphthalene	Naphthalenes	1	10.38
128.062	no MS2: Naphthalene	Naphthalenes	1	10.33
123.081	no MS2: 1-PHENYLETHANOL	Benzene and substituted derivatives	1	14.12
123.08	no MS2: 1-PHENYLETHANOL	Benzene and substituted derivatives	1	11.72
123.08	no MS2: 1-PHENYLETHANOL	Benzene and substituted derivatives	1	10.97
123.08	no MS2: 1-PHENYLETHANOL	Benzene and substituted derivatives	1	1.08
123.08	low score: Niacinamide	Nicotinamides	0.93	22.28
123.08	no MS2: 1-PHENYLETHANOL	Benzene and substituted derivatives	1	7.15
123.055	no MS2: NIACINAMIDE	Nicotinamides	1	2.89
120.081	low score: Indoline	Indolines	1.04	35.49
118.066	low score: Norvaline	L-alpha-amino acids	0.93	12.69
118.065	no MS2: indole	Indoles	1	3.81
117.07	low score: Maleic acid	Dicarboxylic acids and derivatives	0.98	12.12
117.07	no MS2: L-Proline	Proline and derivatives	1	38.02
117.07	no MS2: L-Proline	Proline and derivatives	1	46.75
117.07	no MS2: L-Proline	Proline and derivatives	1	26.32
117.07	low score: L-Proline	Proline and derivatives	0.94	88.92
117.07	no MS2: L-Proline	Proline and derivatives	1	26.34
117.07	no MS2: L-Proline	Proline and derivatives	1	57.89
117.07	low score: L-Proline	Proline and derivatives	0.96	22.27
117.07	no MS2: L-Proline	Proline and derivatives	1	27.97
113.06	no MS2: POTASSIUM SORBATE	Medium-chain fatty acids	1	6.32
113.06	no MS2: POTASSIUM SORBATE	Medium-chain fatty acids	1	6.13
113.06	low score: Uracil	Pyrimidones	0.93	14.85
113.06	no MS2: 1,3 Cyclohexanedione	Beta-diketones	1	3.58
113.059	no MS2: 1,4-Cyclohexanedione	Cyclic ketones	1	4.08
110.072	no MS2: Catechol	Catechols	0.98	11.82
109.101	low score: Phenylhydrazine	Phenylhydrazines	0.91	36.72
109.101	low score: Phenylhydrazine	Phenylhydrazines	0.91	249.34
109.101	low score: Phenylhydrazine	Phenylhydrazines	0.91	222.44
109.101	low score: Phenylhydrazine	Phenylhydrazines	0.91	67.15
109.101	low score: Phenylhydrazine	Phenylhydrazines	0.92	34.63
108.081	low score: N-Methylaniline	Phenylalkylamines	0.96	5.13
106.086	no MS2: Diethanolamine; CE0; ZBCBWPMODOFKDW-UHFFFAOYSA-N	1,2-aminoalcohols	1	12.86
105.07	low score: 4-Aminobutanoate	Gamma amino acids and derivatives	0.9	128.56
95.049	low score: SORBATE	Medium-chain fatty acids	0.97	50.31
83.0493	no MS2: sulfite (Sodium sulfite)	Non-metal sulfites	1	4.03

## Sheet: Negative
Average Mz	Metabolite name	Ontology	Total score	S/N average
796.574	no MS2: Phosphatidylethanolamine 18:0-22:3	Phosphatidylethanolamines	0.93	23.31
771.525	no MS2: Isorangiformic acid	Tricarboxylic acids and derivatives	1	25.62
753.457	no MS2: Pertusaric acid	Gamma butyrolactones	0.99	30.18
750.499	no MS2: PE 37:5	Phosphatidylethanolamines	0.94	27.67
745.502	low score: PG 34:2	Phosphatidylglycerols	1.09	192.34
738.508	no MS2: PE(16:1e/11,12-EET)	Hepoxilins	1	2774.28
738.507	no MS2: (2-aminoethoxy)[3-(hexadecanoyloxy)-2-[icosa-5.8.11.14-tetraenoyloxy]propoxy]phosphinic acid	Phosphatidylethanolamines	1	98.67
719.487	low score: PG 32:1	Phosphatidylglycerols	1.19	1486.39
719.485	low score: PG 32:1	Phosphatidylglycerols	1.16	816.12
717.471	low score: PG 32:2	Phosphatidylglycerols	1.12	186.97
714.505	no MS2: PE 34:2	Phosphatidylethanolamines	1	51.13
712.492	no MS2: Phosphatidylethanolamine 16:0-18:3	Phosphatidylethanolamines	0.99	51.91
688.492	no MS2: (2-aminoethoxy)[-2-[hexadec-9-enoyloxy]-3-(hexadecanoyloxy)propoxy]phosphinic acid	Phosphatidylethanolamines	0.99	25.86
675.409	no MS2: Hederagenin base + O-AcetylHex	Triterpene saponins	0.99	9.15
637.431	no MS2: Ginsenoside F1	Triterpene saponins	1	10.69
635.367	no MS2: 3-O-vanilloyl epiceanothic acid	Triterpenoids	0.99	1065.81
617.356	no MS2: NCGC00386062-01!(3S,6R,12S)-6-benzyl-3-butan-2-yl-9-(6,7-dihydroxyoctyl)-1,4,7,10-tetrazabicyclo[10.4.0]hexadecane-2,5,8,11-tetrone	Cyclic peptides	1	12.45
607.399	no MS2: Diosmetin 7-O-rutinoside	Flavonoid-7-O-glycosides	1	43.02
602.354	no MS2: Phosphatidylcholine lyso 20:4	2-acyl-sn-glycero-3-phosphocholines	0.95	30.02
602.352	no MS2: Phosphatidylcholine lyso 20:4	2-acyl-sn-glycero-3-phosphocholines	0.99	21.42
599.34	no MS2: NCGC00180673-03!1,12,23-trihydroxy-1,6,12,17,23,28-hexazacyclotritriacontane-2,5,13,16,24,27-hexone	Macrolactams	1	13.11
595.419	no MS2: Nephrosteranic acid	Gamma butyrolactones	0.98	19.32
595.128	no MS2: Delphinidin-3-O-sambubioside	Anthocyanidin-3-O-glycosides	0.99	54.56
594.511	no MS2: Cer[NS] d34:2	Secondary alcohols	0.92	53.24
589.313	no MS2: 2-[3-[(E)-6-acetyloxy-2-hydroxy-6-methyl-3-oxohept-4-en-2-yl]-6-(carboxymethyl)-2-hydroxy-3a,5a,9b-trimethyl-5-oxo-2,3,4,6,9,9a-hexahydro-1H-cyclopenta[a]naphthalen-7-yl]-2-methylpropanoic acid	Triterpenoids	0.9	32.9
583.347	no MS2: dehydroxynocardamine	Macrolactams	1	8.67
581.395	no MS2: NCGC00384949-01!2-(hydroxymethyl)-6-(2,20,21-trihydroxydocosan-3-yloxy)oxane-3,4,5-triol	Fatty acyl glycosides of mono- and disaccharides	0.92	125.04
579.352	no MS2: (1S,2S,5R,7R,10S,11S,14R,16R,19S,20S,23R,25R)-5,14-diethyl-2,11,20,23-tetramethyl-4,13,22,28,29,30-hexaoxatetracyclo[23.2.1.1?,??.1??,??]triacontane-3,12,21-trione	Macrolides and analogues	0.98	108.86
571.296	no MS2: NCGC00380815-01_C31H42O7_5-Heptenoic acid, 2-[(4alpha,5alpha,6beta,8alpha,9beta,13alpha,14beta,16beta,17E)-16-(acetyloxy)-6-hydroxy-4,8,10,14-tetramethyl-3,7-dioxogon-1-en-17-ylidene]-6-methyl-, (2E)-	Steroid esters	0.93	79.74
569.369	no MS2: Khayanthone	Limonoids	0.94	39.98
568.403	no MS2: Phosphatidylcholine lyso alkyl 18:0	Monoalkylglycerophosphocholines	0.97	27.33
565.335	no MS2: NCGC00380215-01!	Phorbol esters	0.9	9.73
565.329	no MS2: NCGC00380215-01!	Phorbol esters	1	13.64
565.304	no MS2: NCGC00386008-01_C29H44O8_Card-20(22)-enolide, 3-[(6-deoxy-alpha-L-mannopyranosyl)oxy]-14-hydroxy-, (3beta,9xi)-	Cardenolide glycosides and derivatives	0.99	35.55
559.344	no MS2: NCGC00178802-07!N-[5-[[4-[5-[acetyl(hydroxy)amino]pentylamino]-4-oxobutanoyl]-hydroxyamino]pentyl]-N'-(5-aminopentyl)-N'-hydroxybutanediamide	Acetohydroxamic acids	0.99	65.24
559.342	no MS2: NCGC00178802-07!N-[5-[[4-[5-[acetyl(hydroxy)amino]pentylamino]-4-oxobutanoyl]-hydroxyamino]pentyl]-N'-(5-aminopentyl)-N'-hydroxybutanediamide	Acetohydroxamic acids	0.94	24.36
553.373	no MS2: NCGC00347557-02!4,4,10,13,14-pentamethyl-17-(1,5,6-trihydroxy-6-methylheptan-2-yl)-2,3,5,6,7,11,12,15,16,17-decahydro-1H-cyclopenta[a]phenanthrene-2,3,12-triol	Triterpenoids	0.99	57.73
553.372	no MS2: NCGC00347557-02!4,4,10,13,14-pentamethyl-17-(1,5,6-trihydroxy-6-methylheptan-2-yl)-2,3,5,6,7,11,12,15,16,17-decahydro-1H-cyclopenta[a]phenanthrene-2,3,12-triol	Triterpenoids	1	42.31
551.308	no MS2: 2-[[7-hydroxy-1-(4-hydroxy-3,5-dimethoxyphenyl)-3-(hydroxymethyl)-6,8-dimethoxy-1,2,3,4-tetrahydronaphthalen-2-yl]methoxy]oxane-3,4,5-triol	Lignan glycosides	0.95	28.48
549.451	no MS2: UDP-beta-L-rhamnose	Pyrimidine nucleotide sugars	0.99	39.31
549.341	no MS2: NCGC00169620-03_C30H48O6_Olean-12-en-28-oic acid, 2,3,19,23-tetrahydroxy-, (2alpha,3beta,5xi,9xi,19alpha)-	Triterpenoids	0.98	15.92
549.34	no MS2: NCGC00169620-03_C30H48O6_Olean-12-en-28-oic acid, 2,3,19,23-tetrahydroxy-, (2alpha,3beta,5xi,9xi,19alpha)-	Triterpenoids	0.96	12.32
535.343	no MS2: 1,2-Dilauroyl-sn-glycero-3-phosphate	1,2-diacylglycerol-3-phosphates	0.97	18.67
535.314	no MS2: NCGC00168955-03![3-hydroxy-1-oxo-1-(2,3,4,5,6-pentahydroxyhexoxy)decan-5-yl] 3,5-dihydroxydecanoate	Fatty alcohols	0.99	47.69
535.306	no MS2: NCGC00168955-03![3-hydroxy-1-oxo-1-(2,3,4,5,6-pentahydroxyhexoxy)decan-5-yl] 3,5-dihydroxydecanoate	Fatty alcohols	0.99	40.12
533.349	no MS2: NCGC00347357-02_C30H48O5_Olean-12-en-28-oic acid, 2,3,19-trihydroxy-, (2alpha,3beta,5xi,9xi,19alpha)-	Triterpenoids	1	17.42
533.347	no MS2: NCGC00347357-02_C30H48O5_Olean-12-en-28-oic acid, 2,3,19-trihydroxy-, (2alpha,3beta,5xi,9xi,19alpha)-	Triterpenoids	0.99	60.95
533.344	no MS2: NCGC00347357-02_C30H48O5_Olean-12-en-28-oic acid, 2,3,19-trihydroxy-, (2alpha,3beta,5xi,9xi,19alpha)-	Triterpenoids	0.92	18.7
530.222	no MS2: MK-547	Phenylpropanoic acids	0.96	30.1
529.306	no MS2: NCGC00381095-01_C26H44O8_7-Hydroxy-4-[(3Z)-5-hydroxy-3-methyl-3-penten-1-yl]-4a,8,8-trimethyl-3-methylenedecahydro-2-naphthalenyl beta-D-mannopyranoside	Diterpene glycosides	0.93	44.98
525.304	no MS2: (2S,3R,5R,10R,13R,14S,17S)-2,3,14-trihydroxy-10,13-dimethyl-17-[(2R,3R)-2,3,6-trihydroxy-6-methylheptan-2-yl]-2,3,4,5,9,11,12,15,16,17-decahydro-1H-cyclopenta[a]phenanthren-6-one	Hydroxy bile acids, alcohols and derivatives	0.99	25.45
525.205	no MS2: Beta-Collatolic acid	Isocoumarins and derivatives	0.99	17.9
521.307	no MS2: 4-({5-[5-hydroxy-3-({[(2Z)-2-methylbut-2-enoyl]oxy}methyl)pentyl]-8a-(hydroxymethyl)-5,6-dimethyl-3,4,4a,5,6,7,8,8a-octahydronaphthalen-1-yl}methoxy)-4-oxobutanoic acid	Colensane and clerodane diterpenoids	0.92	57.43
521.251	no MS2: methyl 3-[3,4-dihydroxy-5-(3-methylbut-2-enyl)phenyl]-2-[[4-hydroxy-3-(3-methylbut-2-enyl)phenyl]methyl]-4-methoxy-5-oxofuran-2-carboxylate	Catechols	0.96	127.97
517.351	no MS2: NCGC00385682-01_C30H48O4_(2alpha,3beta,5xi,9xi,18xi)-2,3-Dihydroxyolean-12-en-28-oic acid	Triterpenoids	0.98	38.38
517.267	no MS2: Gossypol	Sesquiterpenoids	1	41.81
515.359	no MS2: FUSIDIC ACID	Steroid esters	0.94	20.89
515.284	no MS2: (1R,2R,4S,16R,17R,20S)-13,20-dimethoxy-4,7,17,22,22-pentamethyl-11-oxo-5,10,21,23-tetraoxahexacyclo[18.2.1.0?,??.0?,??.0?,??.0?,??]tricosa-6(14),7,12-trien-2-yl acetate	Xanthenes	0.94	23.77
514.327	no MS2: 2-[(3R,8aS)-3,4'-dihydroxy-4,4,7,8a-tetramethyl-6'-oxospiro[2,3,4a,5,6,7-hexahydro-1H-naphthalene-8,2'-3,8-dihydrofuro[2,3-e]isoindole]-7'-yl]pentanedioic acid	Glutamic acid and derivatives	0.92	40.64
514.285	no MS2: Taurocholic acid	Trihydroxy bile acids, alcohols and derivatives	1	43.05
513.343	no MS2: 5-amino-2-(3,4'-dihydroxy-4,4,7,8a-tetramethyl-6'-oxospiro[2,3,4a,5,6,7-hexahydro-1H-naphthalene-8,2'-3,8-dihydrofuro[2,3-e]isoindole]-7'-yl)-5-oxopentanoic acid	Glutamine and derivatives	0.91	30.52
513.299	no MS2: Cucurbitacin I	Cucurbitacins	0.9	51.03
509.257	no MS2: NCGC00169113-03!2-[(2R,4aS,8S,8aS)-8-[2-[(4aS,7R,8aR)-7-(1-carboxyethenyl)-1-hydroxy-4a-methyl-2-oxo-6,7,8,8a-tetrahydro-5H-naphthalen-1-yl]ethyl]-4a-methyl-7-oxo-1,2,3,4,8,8a-hexahydronaphthalen-2-yl]prop-2-enoic acid	Eudesmane, isoeudesmane or cycloeudesmane sesquiterpenoids	0.98	1.73
507.236	no MS2: Argatroban	Dipeptides	1	67.92
505.342	no MS2: NCGC00384950-01!19-hydroxy-18-[3,4,5-trihydroxy-6-(hydroxymethyl)oxan-2-yl]oxyicosanoic acid	Saccharolipids	0.92	33.29
505.339	no MS2: NCGC00384950-01!19-hydroxy-18-[3,4,5-trihydroxy-6-(hydroxymethyl)oxan-2-yl]oxyicosanoic acid	Saccharolipids	1	54.52
503.337	no MS2: MADECASSIC ACID	Triterpenoids	1	5.1
503.336	no MS2: MADECASSIC ACID	Triterpenoids	1	102.9
503.336	no MS2: MADECASSIC ACID	Triterpenoids	0.99	32.55
503.333	no MS2: MADECASSIC ACID	Triterpenoids	0.92	1297.85
503.333	no MS2: MADECASSIC ACID	Triterpenoids	0.99	56.96
501.321	no MS2: Medicagenic acid	Triterpenoids	1	64.55
499.329	no MS2: Adouetine X	Oligopeptides	1	88.28
499.32	no MS2: methyl (1S,5S,9S,10R,15R)-15-(acetyloxy)-8-hydroxy-4,5,7,10,14,14-hexamethyl-6,18-dioxo-19-oxapentacyclo[10.5.2.0?,??.0?,??.0?,?]nonadeca-3,7-diene-9-carboxylate	Steroid esters	0.98	17.76
497.318	no MS2: 3,4-dihydroxy-5-[(2S,3R,4S,5S,6R)-3,4,5-trihydroxy-6-[[4-(2-hydroxypropan-2-yl)cyclohexene-1-carbonyl]oxymethyl]oxan-2-yl]oxybenzoic acid	Hydrolyzable tannins	0.99	13.27
497.317	no MS2: 3,4-dihydroxy-5-[(2S,3R,4S,5S,6R)-3,4,5-trihydroxy-6-[[4-(2-hydroxypropan-2-yl)cyclohexene-1-carbonyl]oxymethyl]oxan-2-yl]oxybenzoic acid	Hydrolyzable tannins	1	8.67
497.309	no MS2: (5R)-5-[(1S,2S,3R,4R)-3-[(4E)-hex-4-enoyl]-6-[(2E,4E)-hexa-2,4-dienoyl]-5,7-dihydroxy-4,7-dimethyl-8-oxobicyclo[2.2.2]oct-5-en-2-yl]-4-hydroxy-3,5-dimethyl-2,5-dihydrofuran-2-one	Cyclohexenones	0.91	7.2
497.297	no MS2: (1R,19R,20S)-19-ethenyl-18-{[(2S,3R,4S,5S,6R)-3,4,5-trihydroxy-6-(hydroxymethyl)oxan-2-yl]oxy}-17-oxa-3,13-diazapentacyclo[11.8.0.0?,??.0?,?.0??,??]henicosa-2(10),4(9),5,7,15-pentaen-14-one	Beta carbolines	0.9	26.31
495.294	no MS2: 2-[(6,7-dimethoxy-1,2,3,4-tetrahydroisoquinolin-1-yl)methyl]-3-ethyl-9,10-dimethoxy-5-oxido-2,3,4,6,7,11b-hexahydro-1H-benzo[a]quinolizin-5-ium	Emetine alkaloids	0.97	61.53
495.203	no MS2: (2E,4E)-1-[(1R,3S,8R,10S,14S)-12-[(2E,4E)-hexa-2,4-dienoyl]-1,6,8,13-tetrahydroxy-3,7,10,14-tetramethyl-2,9-dioxapentacyclo[8.4.0.0?,?.0?,??.0?,??]tetradeca-5,12-dien-5-yl]hexa-2,4-dien-1-one	Oxepanes	1	189.5
493.313	no MS2: (2S,3R,5R,10R,13R,14S,17S)-2,3,14-trihydroxy-10,13-dimethyl-17-[(2R,3R,5R)-2,3,6-trihydroxy-5,6-dimethylheptan-2-yl]-2,3,4,5,9,11,12,15,16,17-decahydro-1H-cyclopenta[a]phenanthren-6-one	Hydroxy bile acids, alcohols and derivatives	0.93	24.56
487.342	no MS2: Pygenic acid B b	Triterpenoids	1	9.96
487.34	no MS2: Pygenic acid B b	Triterpenoids	0.97	93.35
487.34	no MS2: Pygenic acid B b	Triterpenoids	0.97	65.05
487.338	no MS2: Pygenic acid B b	Triterpenoids	0.91	51.6
487.236	no MS2: SCA - Sulfocholic acid	Dihydroxy bile acids, alcohols and derivatives	1	86.7
485.324	no MS2: (1R,2R,5S,8R,14R,15R,16S)-16-hydroxy-1,2,14,17,17-pentamethyl-8-(prop-1-en-2-yl)pentacyclo[11.7.0.0?,??.0?,?.0??,??]icosane-5,15-dicarboxylic acid	Triterpenoids	0.98	40.87
485.322	no MS2: (1R,2R,5S,8R,14R,15R,16S)-16-hydroxy-1,2,14,17,17-pentamethyl-8-(prop-1-en-2-yl)pentacyclo[11.7.0.0?,??.0?,?.0??,??]icosane-5,15-dicarboxylic acid	Triterpenoids	0.92	45.7
485.221	no MS2: methyl (2R)-2-[(1S,3S,7R,8R,9R,12S,13R)-13-(furan-3-yl)-6,6,8,12-tetramethyl-17-methylidene-5,15-dioxo-2,14-dioxatetracyclo[7.7.1.0?,??.0?,?]heptadecan-7-yl]-2-hydroxyacetate	Limonoids	1	76.85
483.296	no MS2: (2R,3S,4S,5S,6R)-2-[[7-hydroxy-4-[(Z)-5-hydroxy-3-methylpent-3-enyl]-4a,8,8-trimethyl-3-methylidene-2,4,5,6,7,8a-hexahydro-1H-naphthalen-2-yl]oxy]-6-(hydroxymethyl)oxane-3,4,5-triol	Diterpene glycosides	1	63.76
483.205	no MS2: 8Beta-Hydroxycarapin, 3,8-Hemiacetal	Limonoids	0.93	16.15
479.299	no MS2: (2S,3R,5R,10R,13R,14S,17S)-2,3,14-trihydroxy-10,13-dimethyl-17-[(2R,3R)-2,3,6-trihydroxy-6-methylheptan-2-yl]-2,3,4,5,9,11,12,15,16,17-decahydro-1H-cyclopenta[a]phenanthren-6-one	Hydroxy bile acids, alcohols and derivatives	0.99	21.05
477.279	no MS2: 2-[(6,7-dimethoxy-3,4-dihydroisoquinolin-1-yl)methyl]-3-ethyl-9,10-dimethoxy-2,3,4,6,7,11b-hexahydro-1H-benzo[a]quinolizine	Emetine alkaloids	0.99	49.11
471.347	no MS2: Pygenic acid A b	Triterpenoids	1	78.36
471.346	low score: Pygenic acid A b	Triterpenoids	1	115.01
471.346	low score: Pygenic acid A b	Triterpenoids	1	133.05
469.331	low score: 18b-glycyrrhetinic acid	Triterpenoids	1.01	163.72
469.331	low score: 18b-glycyrrhetinic acid	Triterpenoids	0.98	144.87
469.329	low score: 18b-glycyrrhetinic acid	Triterpenoids	0.95	238.19
467.21	no MS2: Carapin	Limonoids	0.98	125.91
465.321	no MS2: Deoxycholic acid methyl ester	Dihydroxy bile acids, alcohols and derivatives	1	45.32
465.225	no MS2: 1-[(2E,4E)-6,7-Dihydroxy-2,4-octadienoyl]prolyl-N-methylvalyl-N2-methylalaninamide	Dipeptides	1	58.77
465.195	no MS2: agnuside	Iridoid O-glycosides	0.99	35.91
463.265	no MS2: Pristimerin	Triterpenoids	0.99	18.17
461.214	no MS2: (2R,3R,4S,5S,6R)-2-[1,7-bis(4-hydroxyphenyl)heptan-3-yloxy]-6-(hydroxymethyl)oxane-3,4,5-triol	Linear diarylheptanoids	0.94	38.5
459.346	no MS2: 4-[5-[[4-[5-[acetyl(hydroxy)amino]pentylamino]-4-oxobutanoyl]-hydroxyamino]pentylamino]-4-oxobutanoic acid	N-acyl amines	0.97	167.36
459.205	no MS2: NCGC00380385-01!methyl 4,10-diacetyloxy-5-hydroxy-1,4a-dimethyl-9-oxo-7-propan-2-yl-3,4,10,10a-tetrahydro-2H-phenanthrene-1-carboxylate	Diterpenoids	0.99	70.69
459.145	no MS2: Oxytetracycline	Tetracyclines	0.94	125.28
457.258	no MS2: 1,3-Dideacetyl-7-Deacetoxy-7-Oxokhivorin	Naphthopyrans	1	40.16
457.219	no MS2: NCGC00163699-03_C26H34O7_2,4,6,8-Decatetraenedioic acid, mono[5-methoxy-4-[2-methyl-3-(3-methyl-2-buten-1-yl)oxiranyl]-1-oxaspiro[2.5]oct-6-yl] ester, (2E,4E,6E,8E)-	Medium-chain fatty acids	0.91	112.04
455.277	no MS2: Lobaric Acid	Depsides and depsidones	0.95	61.59
453.284	no MS2: NCGC00380550-01_C24H40O5_4-{[5-(6-Hydroxy-5,5,8a-trimethyl-2-methylenedecahydro-1-naphthalenyl)-3-methylpentyl]oxy}-4-oxobutanoic acid	Diterpenoids	0.98	10.97
453.194	no MS2: (1R,2R,4S,7R,8S,12R)-7-(furan-3-yl)-1,8,12,17,17-pentamethyl-3,6,16-trioxapentacyclo[9.9.02,4.02,8.012,18]icos-13-ene-5,15,20-trione	Limonoids	0.97	16.75
448.312	no MS2: glycohyodeoxycholic acid	Glycinated bile acids and derivatives	0.92	36.04
447.274	no MS2: NCGC00381199-01_C25H38O4_(3aR,5E,7S,10E,14E,16aS)-2,7-Dihydroxy-3-[(2S)-1-hydroxy-2-propanyl]-6,10,14,16a-tetramethyl-4,7,8,9,12,13,16,16a-octahydrocyclopenta[15]annulen-1(3aH)-one	Secondary alcohols	1	18.83
447.213	no MS2: homoorientin	Flavonoid C-glycosides	0.98	45.25
447.2	no MS2: Orientin	Flavonoid 8-C-glycosides	1	42.73
447.093	no MS2: Quercitrin	Flavonoid-3-O-glycosides	1	33.25
445.263	no MS2: NCGC00380204-01_C26H38O6_Androsta-11,15-diene-14-carboxylic acid, 3,15,19-trihydroxy-4,4,8,12,16-pentamethyl-17-oxo-, methyl ester	Oxosteroids	0.97	78.3
445.214	no MS2: (Z)-2,6-dimethyl-7-(4-methyl-5-oxooxolan-2-yl)-3-[[3,4,5-trihydroxy-6-(hydroxymethyl)oxan-2-yl]oxymethyl]hept-5-enoic acid	Saccharolipids	0.95	44.09
443.211	no MS2: 21-hydroxy-10-methoxy-1,4,14,19,19-pentamethyl-2,7,18-trioxapentacyclo[11.9.0.0?,??.0?,?.0??,??]docosa-3(11),4,9-triene-8,17-dione	Xanthenes	0.94	61.49
441.284	no MS2: methyl 8-hydroxy-4,5,7,10,14,14-hexamethyl-6,17-dioxo-16-oxapentacyclo[13.2.2.0?,??.0?,??.0?,?]nonadeca-3,7-diene-9-carboxylate	Naphthopyrans	0.97	51.49
441.18	no MS2: (2S,3S,9R,12R,13R,14S,15R,16R,17S)-3,12,13,15,16-pentahydroxy-2,6,14,17-tetramethyl-10-oxatetracyclo[7.7.1.0?,?.0??,??]heptadec-5-ene-4,11-dione	Quassinoids	0.99	49.48
437.214	no MS2: 1-Hydroxy-3,6,7-Trimethoxy-2,8-Diprenylxanthone	8-prenylated xanthones	0.98	48.42
433.244	no MS2: NCGC00381173-01!13-oxo-7-[3,4,5-trihydroxy-6-(methoxymethyl)oxan-2-yl]oxytetradecanoic acid	Fatty acyl glycosides of mono- and disaccharides	1	11.68
433.244	no MS2: NCGC00381173-01!13-oxo-7-[3,4,5-trihydroxy-6-(methoxymethyl)oxan-2-yl]oxytetradecanoic acid	Fatty acyl glycosides of mono- and disaccharides	0.99	17.48
432.312	low score: glycolithocholic acid	Glycinated bile acids and derivatives	0.94	577.55
429.3	no MS2: 8-[2-(3,4-dihydroxy-2,5-dimethoxyoxolan-3-yl)ethyl]-4a,7,8-trimethylspiro[2,3,5,6,7,8a-hexahydro-1H-naphthalene-4,2'-oxirane]-2,3-diol	O-glycosyl compounds	1	25.45
427.324	no MS2: (1S,2R,5R,6R,10R,13S,15S)-5-[(2R,3E,5R)-5,6-dimethylhept-3-en-2-yl]-6,10-dimethyl-16,17-dioxapentacyclo[13.2.2.0?,?.0?,?.0??,??]nonadec-18-en-13-ol	Ergostane steroids	0.96	1138.83
427.292	no MS2: Inosine-5'-diphosphate sodium salt	Purine ribonucleoside diphosphates	0.98	384.36
427.249	no MS2: Andrastin D	Oxosteroids	1	82.47
427.249	low score: Andrastin D	Oxosteroids	1.01	66.19
427.248	low score: Andrastin D	Oxosteroids	1.2	309.64
427.234	no MS2: NCGC00347585-02!(1,9,9b-trihydroxy-6,6,9a-trimethyl-3,5,5a,7,8,9-hexahydro-1H-benzo[e][2]benzofuran-5-yl) hexanoate	Naphthofurans	1	29.62
427.217	low score: Irbesartan	Biphenyls and derivatives	1.48	8177.21
425.291	no MS2: Leupeptin	Dipeptides	0.93	22.92
425.286	no MS2: Leupeptin	Dipeptides	0.99	372.47
425.231	no MS2: Villosinol	Rotenones	0.91	95.14
423.185	no MS2: [(2R,3R,4S,5S,6R)-2-(acetyloxymethyl)-3,5-dihydroxy-6-[(2S,3R)-2,3,4-trihydroxybutoxy]oxan-4-yl] hexanoate	Saccharolipids	0.98	16.55
421.271	no MS2: Bourgeanic acid	3-(3-hydroxyalkanoyloxy)alkanoic acids	0.99	106.05
421.22	no MS2: Kuwanon C	8-prenylated flavones	0.96	79.87
421.198	no MS2: 4-Methylabyssinone V	3'-prenylated flavanones	0.91	13.06
421.17	no MS2: (2R,3S,4R,5R)-5-(2,4-dioxopyrimidin-1-yl)-4-hydroxy-2-(hydroxymethyl)oxolan-3-yl] 2,4-dimethoxy-6-methylbenzoate	Pyrimidine nucleosides	0.96	28.49
421.169	no MS2: (2R,3S,4R,5R)-5-(2,4-dioxopyrimidin-1-yl)-4-hydroxy-2-(hydroxymethyl)oxolan-3-yl] 2,4-dimethoxy-6-methylbenzoate	Pyrimidine nucleosides	0.98	40.35
419.279	no MS2: pomiferin	6-prenylated isoflavanones	1	127.56
419.279	no MS2: pomiferin	6-prenylated isoflavanones	1	70.99
419.204	no MS2: methyl 10-acetyloxy-4,5,9-trihydroxy-1,4a-dimethyl-7-propan-2-yl-2,3,4,9,10,10a-hexahydrophenanthrene-1-carboxylate	Diterpenoids	1	49.21
419.153	low score: pomiferin	6-prenylated isoflavanones	0.96	63.04
419.153	low score: pomiferin	6-prenylated isoflavanones	0.97	267.34
417.195	no MS2: [3,4,5-trihydroxy-6-(hydroxymethyl)oxan-2-yl] 2,4-dihydroxy-6-[(E)-2-phenylethenyl]benzoate	Stilbenes	0.99	33.81
415.235	no MS2: (2R,3S,4S,5R,6R)-5-[(2S,3R,4R)-3,4-dihydroxy-4-(hydroxymethyl)oxolan-2-yl]oxy-2-(hydroxymethyl)-6-(2-phenylethoxy)oxane-3,4-diol	O-glycosyl compounds	1	32.66
413.307	no MS2: delta4-Dafachronic acid	Bile acids, alcohols and derivatives	1	155.72
413.27	no MS2: Lupulone	Vinylogous acids	1	77.22
413.253	no MS2: 2-[5-[2-[2-[5-(2-hydroxybutyl)oxolan-2-yl]propanoyloxy]butyl]oxolan-2-yl]propanoic acid	Dicarboxylic acids and derivatives	0.99	84.14
411.238	no MS2: Grayanotoxin I	Leucothol and grayanotoxane diterpenoids	1	68.46
407.281	no MS2: Cholic acid	Trihydroxy bile acids, alcohols and derivatives	1	26.94
407.22	low score: 2-hydroxy-4-methoxy-3,5-bis(3-methylbut-2-enyl)-6-(2-phenylethyl)benzoic acid	Stilbenes	0.98	401.06
407.22	low score: 2-hydroxy-4-methoxy-3,5-bis(3-methylbut-2-enyl)-6-(2-phenylethyl)benzoic acid	Stilbenes	0.93	431.54
407.154	no MS2: SSR161421	4-aminoquinolines	0.99	35.71
405.299	no MS2: Methyl Deoxycholate	Dihydroxy bile acids, alcohols and derivatives	0.98	58.54
405.264	no MS2: 3-Dehydrocholic acid	Dihydroxy bile acids, alcohols and derivatives	1	15.27
405.227	no MS2: NCGC00380860-01_C22H32O4_15-Acetoxykaur-16-en-18-oic acid	Kaurane diterpenoids	1	42.18
405.174	no MS2: 3-(2,4-dihydroxyphenyl)-7-hydroxy-6,8-bis(3-methylbut-2-enyl)chromen-4-one	6-prenylated isoflavanones	0.95	30.39
403.211	no MS2: 3-[5-hydroxy-7-methoxy-2,3-dimethyl-6-(3-methylbut-2-enyl)-4-oxo-2,3-dihydrochromen-8-yl]hexanoic acid	Chromones	0.99	68.53
403.209	no MS2: 3-[5-hydroxy-7-methoxy-2,3-dimethyl-6-(3-methylbut-2-enyl)-4-oxo-2,3-dihydrochromen-8-yl]hexanoic acid	Chromones	0.97	28.75
401.2	no MS2: NCGC00380086-01_C23H30O6_2,4,6-Octatrienoic acid, (5aS,9aS,9bS)-1,3,5,5a,6,7,8,9,9a,9b-decahydro-3,9b-dihydroxy-6,6,9a-trimethyl-1-oxonaphtho[1,2-c]furan-5-yl ester, (2E,4E,6E)-	Naphthofurans	0.94	20.88
399.29	no MS2: bonactin	Dicarboxylic acids and derivatives	0.97	88.25
399.29	no MS2: bonactin	Dicarboxylic acids and derivatives	0.98	111.43
399.238	no MS2: bonactin	Dicarboxylic acids and derivatives	1	28.25
399.206	no MS2: NCGC00380716-01_C19H30O6_(2E)-3-(4-Acetoxy-2,3-dihydroxy-2,5,5,8a-tetramethyldecahydro-1-naphthalenyl)acrylic acid	Dicarboxylic acids and derivatives	0.94	32.17
397.258	no MS2: Muronic acid	Gamma butyrolactones	1	23.63
395.277	low score: NCGC00347722-02!(2Z)-2-[(E)-6-(hydroxymethyl)-2,4,8,10-tetramethyldodec-2-enylidene]-4-methylpentanedioic acid	Acyclic diterpenoids	1.07	559.25
395.207	no MS2: 2,4-dihydroxy-5-methoxy-1'',6'',8''-trimethyldispiro[bis(oxolane)-3,2':5',7''-[3]oxatricyclo[6.3.1.0?,??]dodecane]-2''-one	O-glycosyl compounds	1	33.77
395.095	no MS2: NCGC00380394-01!methyl 2-(4a,6,10a-trihydroxy-1-methyl-5,10-dioxo-3,4-dihydro-1H-benzo[g]isochromen-3-yl)acetate	Naphthopyranones	0.95	34.1
393.172	no MS2: Triamcinolone	21-hydroxysteroids	1	38.08
391.285	no MS2: Deoxycholate	Dihydroxy bile acids, alcohols and derivatives	1	61.33
389.269	no MS2: 2-acetoxy-6-pentadecylbenzoic acid	Acylsalicylic acids	1	74.04
389.194	low score: Ilicicolin A	Sesquiterpenoids	1.26	371.3
388.322	low score: (2R)-2-Hydroxybut-3-enylglucosinolate	Alkylglucosinolates	0.9	372.02
388.219	no MS2: Roquefortine C	Pyrroloindoles	0.9	57.62
381.318	no MS2: Cholest-4,6-Dien-3-One	Cholesterols and derivatives	0.98	72.53
381.263	no MS2: Ochrephilone	Cyclohexenones	0.94	213.83
381.263	no MS2: Ochrephilone	Cyclohexenones	0.91	33.29
381.227	no MS2: (1,9,9b-trihydroxy-6,6,9a-trimethyl-3,5,5a,7,8,9-hexahydro-1H-benzo[e][2]benzofuran-5-yl) hexanoate	Naphthofurans	1	8.81
381.199	no MS2: 1-Myristoyl-2-hydroxy-sn-glycero-3-phosphate	1-acylglycerol-3-phosphates	0.99	20.87
381.192	no MS2: Histamine-trifluoromethyltoluide	Trifluoromethylbenzenes	0.99	38.58
379.247	no MS2: NCGC00380894-01_C22H36O5_1-Naphthalenepentanoic acid, 4-(acetyloxy)-3,4,4a,5,6,7,8,8a-octahydro-3-hydroxy-beta,2,5,5,8a-pentamethyl-	Diterpenoids	0.98	68.24
379.245	no MS2: NCGC00380894-01_C22H36O5_1-Naphthalenepentanoic acid, 4-(acetyloxy)-3,4,4a,5,6,7,8,8a-octahydro-3-hydroxy-beta,2,5,5,8a-pentamethyl-	Diterpenoids	0.92	38.11
379.184	no MS2: methyl 4-(4,6-dihydroxy-5-methoxy-2,5-dimethyl-3-oxocyclohexen-1-yl)oxy-2-hydroxy-3,6-dimethylbenzoate	o-Hydroxybenzoic acid esters	0.96	84.77
377.27	no MS2: 5-[1,2,4a-trimethyl-5-(propanoyloxymethyl)-2,3,4,7,8,8a-hexahydronaphthalen-1-yl]-3-methylpentanoic acid	Colensane and clerodane diterpenoids	1	112.95
377.269	no MS2: 5-[5-(acetyloxymethyl)-1,2,4a-trimethyl-7-oxo-3,4,8,8a-tetrahydro-2H-naphthalen-1-yl]-3-methylpentanoic acid	Colensane and clerodane diterpenoids	0.99	50.1
377.186	low score: (2R,3S,4S,5R,6S)-2-(hydroxymethyl)-6-[4-(hydroxymethyl)-1-propan-2-ylcyclohex-3-en-1-yl]oxyoxane-3,4,5-triol	Terpene glycosides	0.9	68.42
373.274	no MS2: LITHOCHOL-11-ENIC ACID	Monohydroxy bile acids, alcohols and derivatives	1	259.83
373.274	no MS2: LITHOCHOL-11-ENIC ACID	Monohydroxy bile acids, alcohols and derivatives	1	203.47
373.259	no MS2: 2-hydroxy-4-methoxy-3,5-bis(3-methylbut-2-enyl)-6-pentylbenzoic acid	P-methoxybenzoic acids and derivatives	0.99	34.95
373.214	no MS2: Aspicilin	Macrolides and analogues	1	77.03
373.2	no MS2: NCGC00347544-02!4-hydroxy-3-[(E)-7-hydroxy-3,7-dimethyl-4-oxooct-5-enyl]-5-(3-methylbut-2-enyl)benzoic acid	Hydroxybenzoic acid derivatives	0.98	147.5
371.243	no MS2: Norrangiformic acid	Tricarboxylic acids and derivatives	1	73.52
369.23	no MS2: TxB2	Thromboxanes	0.99	152.46
367.246	no MS2: Dihydromuronic acid	Gamma butyrolactones	1	57.32
367.212	low score: TXB3	Thromboxanes	0.94	237.62
365.27	no MS2: NCGC00386000-01!3-pentadecylbenzene-1,2-diol	Catechols	1	53.89
365.269	no MS2: NCGC00386000-01!3-pentadecylbenzene-1,2-diol	Catechols	1	80.57
365.267	low score: Nervonic acid	Very long-chain fatty acids	1.01	184.67
365.231	no MS2: Isomuronic acid	Butenolides	1	50.62
365.197	no MS2: 3-[2-(6,7-dihydroxy-1,2,4a-trimethylspiro[3,4,6,7,8,8a-hexahydro-2H-naphthalene-5,2'-oxirane]-1-yl)ethyl]-2-hydroxy-2H-furan-5-one	Butenolides	1	8.79
365.196	no MS2: 3-[2-(6,7-dihydroxy-1,2,4a-trimethylspiro[3,4,6,7,8,8a-hexahydro-2H-naphthalene-5,2'-oxirane]-1-yl)ethyl]-2-hydroxy-2H-furan-5-one	Butenolides	1	66.29
363.253	no MS2: 5-[(1S,2R,4aR)-5-(acetyloxymethyl)-1,2,4a-trimethyl-2,3,4,7,8,8a-hexahydronaphthalen-1-yl]-3-methylpentanoic acid	Colensane and clerodane diterpenoids	0.99	56.38
363.253	no MS2: 5-[(1S,2R,4aR)-5-(acetyloxymethyl)-1,2,4a-trimethyl-2,3,4,7,8,8a-hexahydronaphthalen-1-yl]-3-methylpentanoic acid	Colensane and clerodane diterpenoids	0.99	111.09
361.275	low score: 2-(3-pentadecylphenoxy)acetic acid	Phenoxyacetic acid derivatives	1.23	42.48
361.164	low score: Secoisolariciresinol	Dibenzylbutanediol lignans	0.92	52.65
361.163	no MS2: THYROTROPIN RELEASING HORMONE	Oligopeptides	1	28.49
359.295	low score: Ursocholanic Acid	Bile acids, alcohols and derivatives	1.03	335.38
359.295	low score: Ursocholanic Acid	Bile acids, alcohols and derivatives	1.3	820.81
359.221	no MS2: MaR1	Very long-chain fatty acids	0.99	90.71
359.22	no MS2: MaR1	Very long-chain fatty acids	0.97	51.57
359.22	no MS2: MaR1	Very long-chain fatty acids	0.96	39.93
357.264	low score: PGF2alpha-[d4]	Prostaglandins and related compounds	1.14	1558.48
357.264	low score: PGF2alpha-[d4]	Prostaglandins and related compounds	1.09	370.43
357.264	no MS2: Neodihydroprotolichesterinic acid	Gamma butyrolactones	1	171.91
357.205	low score: 4-hydroxy-2,5,5,9-tetramethylcycloundeca-2,9-dienyl 4-hydroxybenzoate	Sesquiterpenoids	1.08	38.28
357.205	low score: 4-hydroxy-2,5,5,9-tetramethylcycloundeca-2,9-dienyl 4-hydroxybenzoate	Sesquiterpenoids	1.02	289.35
357.204	no MS2: 2-(2-hydroxy-6-methylhept-5-en-2-yl)-7-(3-methylbut-2-enyl)-2,3-dihydro-1-benzofuran-5-carboxylic acid	Coumarans	0.99	86.9
357.204	no MS2: 2-(2-hydroxy-6-methylhept-5-en-2-yl)-7-(3-methylbut-2-enyl)-2,3-dihydro-1-benzofuran-5-carboxylic acid	Coumarans	0.99	44.49
357.204	no MS2: 2-(2-hydroxy-6-methylhept-5-en-2-yl)-7-(3-methylbut-2-enyl)-2,3-dihydro-1-benzofuran-5-carboxylic acid	Coumarans	0.99	214.97
356.252	no MS2: LXA4-[19,19,20,20,20-d5]	Lipoxins	0.97	39.57
355.227	no MS2: 2,4-dihydroxy-6-methyl-3-[(2E,6E)-3,7,11-trimethyldodeca-2,6,10-trienyl]benzaldehyde	Sesquiterpenoids	0.95	38.67
355.212	no MS2: bisdethiobis(methylthio)gliotoxin	Alpha amino acids and derivatives	1	71.49
353.234	low score: 5-[5-hydroxy-3-(hydroxymethyl)pentyl]-8a-(hydroxymethyl)-5,6-dimethyl-3,4,4a,6,7,8-hexahydronaphthalene-1-carboxylic acid	Colensane and clerodane diterpenoids	1.11	68.04
353.233	low score: 5-[5-hydroxy-3-(hydroxymethyl)pentyl]-8a-(hydroxymethyl)-5,6-dimethyl-3,4,4a,6,7,8-hexahydronaphthalene-1-carboxylic acid	Colensane and clerodane diterpenoids	1.06	221.03
353.233	low score: 5-[5-hydroxy-3-(hydroxymethyl)pentyl]-8a-(hydroxymethyl)-5,6-dimethyl-3,4,4a,6,7,8-hexahydronaphthalene-1-carboxylic acid	Colensane and clerodane diterpenoids	0.91	18.2
353.233	low score: 5-[5-hydroxy-3-(hydroxymethyl)pentyl]-8a-(hydroxymethyl)-5,6-dimethyl-3,4,4a,6,7,8-hexahydronaphthalene-1-carboxylic acid	Colensane and clerodane diterpenoids	1.11	228.42
353.233	low score: 5-[5-hydroxy-3-(hydroxymethyl)pentyl]-8a-(hydroxymethyl)-5,6-dimethyl-3,4,4a,6,7,8-hexahydronaphthalene-1-carboxylic acid	Colensane and clerodane diterpenoids	1.24	1046.1
353.232	low score: 5-[5-hydroxy-3-(hydroxymethyl)pentyl]-8a-(hydroxymethyl)-5,6-dimethyl-3,4,4a,6,7,8-hexahydronaphthalene-1-carboxylic acid	Colensane and clerodane diterpenoids	1.02	381.86
353.197	no MS2: (E)-3-(4-acetyloxy-2,3-dihydroxy-2,5,5,8a-tetramethyl-3,4,4a,6,7,8-hexahydro-1H-naphthalen-1-yl)prop-2-enoic acid	Dicarboxylic acids and derivatives	1	48.97
353.197	low score: (1S,3R,4S,5R)-4-{[(2E)-3-(3,4-dihydroxyphenyl)prop-2-enoyl]oxy}-1,3,5-trihydroxycyclohexane-1-carboxylic acid	Quinic acids and derivatives	0.9	83.93
353.197	no MS2: (E)-3-(4-acetyloxy-2,3-dihydroxy-2,5,5,8a-tetramethyl-3,4,4a,6,7,8-hexahydro-1H-naphthalen-1-yl)prop-2-enoic acid	Dicarboxylic acids and derivatives	1	120.95
351.218	low score: LTB4_20-Hydroxy	Leukotrienes	0.92	55.17
351.218	low score: PGI2	Prostaglandins and related compounds	1.07	279.28
351.217	low score: PGI2	Prostaglandins and related compounds	1.19	594.52
349.234	no MS2: (5R)-5-hydroxy-1-(4-hydroxy-3-methoxyphenyl)tetradecan-3-one	Gingerols	0.91	73.04
349.202	no MS2: 4-acetyloxy-8-(3-oxo-2-pent-2-enylcyclopenten-1-yl)octanoic acid	Medium-chain fatty acids	1	117.98
349.202	low score: 6,10a-dihydroxy-4-(hydroxymethyl)-4,7,11b-trimethyl-1,2,3,4a,5,6,6a,7,11,11a-decahydronaphtho[2,1-f][1]benzofuran-9-one	Naphthofurans	0.99	256.17
349.201	no MS2: 8-(3-((1-ethoxy-2-methyl-1-oxopropan-2-yl)oxy)phenyl)octanoic acid	Phenoxyacetic acid derivatives	1	26.26
347.259	no MS2: 2-hydroxy-6-pentadecylbenzoic acid	Salicylic acids	1	144.71
347.259	low score: 2-hydroxy-6-pentadecylbenzoic acid	Salicylic acids	0.93	138.73
347.258	no MS2: 2-hydroxy-6-pentadecylbenzoic acid	Salicylic acids	1	92.95
347.222	no MS2: (1S,4aR,5S)-5-[(E)-5-methoxy-3-methyl-5-oxopent-3-enyl]-1,4a-dimethyl-6-methylidene-3,4,5,7,8,8a-hexahydro-2H-naphthalene-1-carboxylic acid	Diterpenoids	1	55.84
347.186	no MS2: NCGC00381207-01_C20H28O5_2(5H)-Furanone, 3-[2-[(1R,4aS,5R,6R,8aS)-decahydro-6-hydroxy-5-(hydroxymethyl)-5,8a-dimethyl-2-methylene-1-naphthalenyl]acetyl]-	Diterpene lactones	1	66.69
345.244	no MS2: 3Beta-Hydroxy-23,24-Bisnorchol-5-Enic Acid	Monohydroxy bile acids, alcohols and derivatives	1	160
345.243	no MS2: 3Beta-Hydroxy-23,24-Bisnorchol-5-Enic Acid	Monohydroxy bile acids, alcohols and derivatives	1	58.04
345.205	no MS2: 17,21-Dihydroxypregn-4-ene-3,20-dione	21-hydroxysteroids	1	55.59
345.171	no MS2: NCGC00380859-01_C20H26O5_(5xi,6alpha,7beta)-6,11,12-Trihydroxy-7,20-epoxyabieta-8,11,13-trien-20-one	Diterpene lactones	1	166.83
345.171	no MS2: (1R,9R)-3,4,9-trihydroxy-11,11-dimethyl-5-(propan-2-yl)-16-oxatetracyclo[6.6.2.0?,??.0?,?]hexadeca-2(7),3,5-trien-15-one	Diterpene lactones	1	94.41
345.169	no MS2: (1R,9R)-3,4,9-trihydroxy-11,11-dimethyl-5-(propan-2-yl)-16-oxatetracyclo[6.6.2.0?,??.0?,?]hexadeca-2(7),3,5-trien-15-one	Diterpene lactones	0.98	28.28
345.118	no MS2: aucubin	Iridoid O-glycosides	0.99	21.32
344.271	no MS2: Guanosine-3',5'-cyclic monophosphate	3',5'-cyclic purine nucleotides	1	48.4
343.227	no MS2: 17-HDoHE	Very long-chain fatty acids	0.99	40.65
341.271	no MS2: 2-hydroxy-6-[(8Z,11Z)-pentadeca-8,11,14-trienyl]benzoic acid	Salicylic acids	0.96	63.99
341.197	no MS2: (2E,4E)-12-hydroxy-13-(hydroxymethyl)-3,5,7-trimethyltetradeca-2,4-dienedioic acid	Long-chain fatty acids	1	23.91
341.188	no MS2: 1,17,19-trihydroxy-7-methyl-3-oxapentacyclo[9.8.0.0?,?.0?,??.0??,??]nonadeca-5(10),13,15,17-tetraene-9,12-dione	Tetralins	1	58.09
341.107	no MS2: Trehalose	O-glycosyl compounds	1	27.83
339.253	low score: LTB4-[d4]	Leukotrienes	1.23	715.51
339.2	low score: Canrenone	Steroid lactones	1.14	279.98
337.311	no MS2: ERUCIC ACID	Very long-chain fatty acids	1	56.56
337.238	low score: PGB2-[d4]	Prostaglandins and related compounds	1.02	339.12
337.238	low score: PGB2-[d4]	Prostaglandins and related compounds	0.99	172.16
337.238	low score: PGB2-[d4]	Prostaglandins and related compounds	1.09	667.75
337.237	low score: PGB2-[d4]	Prostaglandins and related compounds	1.11	275.25
337.202	low score: Piperonyl butoxide	Benzodioxoles	1.01	66.68
337.202	low score: Piperonyl butoxide	Benzodioxoles	0.99	60.75
337.201	low score: Piperonyl butoxide	Benzodioxoles	0.96	18.66
337.088	no MS2: Coumaroyl quinic acid (isomer of 759, 760)	Quinic acids and derivatives	0.97	10.15
335.223	low score: 14-hydroxy-14-(hydroxymethyl)-5,9-dimethyltetracyclo[11.2.1.0?,??.0?,?]hexadecane-5-carboxylic acid	Kaurane diterpenoids	1.04	183.06
335.222	low score: 14-hydroxy-14-(hydroxymethyl)-5,9-dimethyltetracyclo[11.2.1.0?,??.0?,?]hexadecane-5-carboxylic acid	Kaurane diterpenoids	1.25	776.13
335.222	low score: 14-hydroxy-14-(hydroxymethyl)-5,9-dimethyltetracyclo[11.2.1.0?,??.0?,?]hexadecane-5-carboxylic acid	Kaurane diterpenoids	1.32	1351.49
335.222	low score: 14-hydroxy-14-(hydroxymethyl)-5,9-dimethyltetracyclo[11.2.1.0?,??.0?,?]hexadecane-5-carboxylic acid	Kaurane diterpenoids	1.22	624.07
335.187	no MS2: (2R)-5-methoxy-8,8-dimethyl-2-phenyl-2,3-dihydropyrano[2,3-h]chromen-4-one	Pyranoflavonoids	0.99	23.43
335.186	no MS2: (2R)-5-methoxy-8,8-dimethyl-2-phenyl-2,3-dihydropyrano[2,3-h]chromen-4-one	Pyranoflavonoids	0.98	21.33
333.28	no MS2: 13.16.19-docosatrienoic acid	Very long-chain fatty acids	1	97.13
333.28	no MS2: 13.16.19-docosatrienoic acid	Very long-chain fatty acids	1	170.23
333.207	low score: 5,9-dimethyltetracyclo[11.2.1.0?,??.0?,?]hexadecane-5,14-dicarboxylic acid	Kaurane diterpenoids	0.98	97.23
333.207	low score: 14-(hydroxymethyl)-5,9-dimethyl-15-oxapentacyclo[11.3.1.0?,??.0?,?.0??,??]heptadecane-5-carboxylic acid	Kaurane diterpenoids	1.18	83.97
333.207	low score: 5,9-dimethyltetracyclo[11.2.1.0?,??.0?,?]hexadecane-5,14-dicarboxylic acid	Kaurane diterpenoids	0.99	58.14
333.207	no MS2: NCGC00380721-01_C20H30O4_2-Hydroxy-4,5',8a'-trimethyl-1'-oxo-4-vinyloctahydro-1'H-spiro[cyclopentane-1,2'-naphthalene]-5'-carboxylic acid	Cyclic alcohols and derivatives	1	96.27
331.228	no MS2: 5-[2-(furan-3-yl)ethyl]-8a-(hydroxymethyl)-5,6-dimethyl-3,4,4a,6,7,8-hexahydronaphthalene-1-carboxylic acid	Colensane and clerodane diterpenoids	0.94	172.46
331.192	no MS2: 5-[2-(furan-3-yl)ethyl]-8-hydroxy-5,6,8a-trimethyl-3,4,4a,6,7,8-hexahydronaphthalene-1-carboxylic acid	Colensane and clerodane diterpenoids	1	76.74
331.192	no MS2: 5-[2-(furan-3-yl)ethyl]-8-hydroxy-5,6,8a-trimethyl-3,4,4a,6,7,8-hexahydronaphthalene-1-carboxylic acid	Colensane and clerodane diterpenoids	1	39.88
331.191	no MS2: 5-[2-(furan-3-yl)ethyl]-8-hydroxy-5,6,8a-trimethyl-3,4,4a,6,7,8-hexahydronaphthalene-1-carboxylic acid	Colensane and clerodane diterpenoids	1	64.94
329.233	low score: FA 18:1+3O	Long-chain fatty acids	0.97	271.41
329.233	low score: FA 18:1+3O	Long-chain fatty acids	0.94	634.27
329.211	no MS2: 17alpha-Hydroxyprogesterone	Gluco/mineralocorticoids, progestogins and derivatives	1	11.97
329.211	no MS2: 17alpha-Hydroxyprogesterone	Gluco/mineralocorticoids, progestogins and derivatives	1	20.54
329.175	no MS2: Dicyclohexyl phthalate	Benzoic acid esters	1	24
329.161	no MS2: 4-decyl-3-hydroxy-5-oxooxolane-2,3-dicarboxylic acid	Tricarboxylic acids and derivatives	1	6.81
329.069	no MS2: (2Z)-4,6-dihydroxy-2-[(4-hydroxy-3,5-dimethoxyphenyl)methylidene]-1-benzofuran-3-one	Aurone flavonoids	0.98	8.86
327.254	no MS2: 1,2-dihydroxyheptadec-16-en-4-yl acetate	Long-chain fatty alcohols	1	34.41
325.236	low score: Avocadyne Acetate	Long-chain fatty alcohols	1.34	2154.97
325.184	low score: Dodecylbenzenesulfonic acid	Benzenesulfonic acids and derivatives	1.36	609.38
325.165	no MS2: [5-acetyloxy-3-(hydroxymethyl)-2-oxo-6-propan-2-ylcyclohex-3-en-1-yl] 3-methylbutanoate	Menthane monoterpenoids	1	12.5
323.259	no MS2: (3S)-5-[(1R,2R,8aS)-2-hydroxy-2,5,5,8a-tetramethyl-3,4,4a,6,7,8-hexahydro-1H-naphthalen-1-yl]-3-methylpentanoic acid	Diterpenoids	1	98.75
323.259	low score: (3S)-5-[(1R,2R,8aS)-2-hydroxy-2,5,5,8a-tetramethyl-3,4,4a,6,7,8-hexahydro-1H-naphthalen-1-yl]-3-methylpentanoic acid	Diterpenoids	1.13	697.57
323.259	low score: (3S)-5-[(1R,2R,8aS)-2-hydroxy-2,5,5,8a-tetramethyl-3,4,4a,6,7,8-hexahydro-1H-naphthalen-1-yl]-3-methylpentanoic acid	Diterpenoids	0.91	297.03
323.259	low score: (3S)-5-[(1R,2R,8aS)-2-hydroxy-2,5,5,8a-tetramethyl-3,4,4a,6,7,8-hexahydro-1H-naphthalen-1-yl]-3-methylpentanoic acid	Diterpenoids	1.05	961.97
323.258	low score: (3S)-5-[(1R,2R,8aS)-2-hydroxy-2,5,5,8a-tetramethyl-3,4,4a,6,7,8-hexahydro-1H-naphthalen-1-yl]-3-methylpentanoic acid	Diterpenoids	1.13	1291.03
323.222	no MS2: Lichesterinic acid	Butenolides	1	217.45
321.243	low score: (1R,4aS,5R,8aS)-5-(5-hydroxy-3-methylpentyl)-1,4a-dimethyl-6-methylidene-3,4,5,7,8,8a-hexahydro-2H-naphthalene-1-carboxylic acid	Diterpenoids	1.08	252.03
321.243	low score: (1R,4aS,5R,8aS)-5-(5-hydroxy-3-methylpentyl)-1,4a-dimethyl-6-methylidene-3,4,5,7,8,8a-hexahydro-2H-naphthalene-1-carboxylic acid	Diterpenoids	0.96	2082.83
321.243	low score: (1R,4aS,5R,8aS)-5-(5-hydroxy-3-methylpentyl)-1,4a-dimethyl-6-methylidene-3,4,5,7,8,8a-hexahydro-2H-naphthalene-1-carboxylic acid	Diterpenoids	0.96	1070.14
321.243	low score: (1R,4aS,5R,8aS)-5-(5-hydroxy-3-methylpentyl)-1,4a-dimethyl-6-methylidene-3,4,5,7,8,8a-hexahydro-2H-naphthalene-1-carboxylic acid	Diterpenoids	0.96	182.35
321.207	no MS2: neobavaisoflavone	Isoflavones	0.9	124.71
320.068	no MS2: Dimethenamide ESA	Heteroaromatic compounds	0.94	81.94
319.227	low score: 11-HETE	Hydroxyeicosatetraenoic acids	1.12	1139.1
319.227	low score: 11-HETE	Hydroxyeicosatetraenoic acids	1.2	1748.88
319.227	no MS2: 5-[(Z)-5-hydroxy-3-methylpent-3-enyl]-1,4a-dimethyl-6-methylidene-3,4,5,7,8,8a-hexahydro-2H-naphthalene-1-carboxylic acid	Diterpenoids	1	79.26
319.191	no MS2: 3-HYDROXY-4-(SUCCIN-2-YL)-CARYOLANE delta-LACTONE	Delta valerolactones	1	48.58
319.191	no MS2: 3-HYDROXY-4-(SUCCIN-2-YL)-CARYOLANE delta-LACTONE	Delta valerolactones	1	26.23
317.245	no MS2: 2-(3-Hydroxycyclohexyl)-5-(2-methyl-2-octanyl)phenol	Cyclohexylphenols	0.94	96.5
317.212	low score: 9-HEPE	Hydroxyeicosapentaenoic acids	1.2	1304.63
317.212	low score: 12-OxoETE	Long-chain fatty acids	1.23	1343.79
317.212	low score: 9-HEPE	Hydroxyeicosapentaenoic acids	1.26	1176.35
317.212	low score: 12-OxoETE	Long-chain fatty acids	1.31	3736.83
317.211	low score: 12-OxoETE	Long-chain fatty acids	0.93	86.58
317.137	low score: Zearalenone	Zearalenones	0.92	109.16
317.078	no MS2: Phenolphthalein	Benzofuranones	0.93	39.65
315.196	no MS2: 7-(2-hydroxypropan-2-yl)-1,4a-dimethyl-2,3,4,9,10,10a-hexahydrophenanthrene-1-carboxylic acid	Diterpenoids	1	205.09
315.196	no MS2: (1S,4aS,5R)-5-[2-(furan-3-yl)ethyl]-1,4a-dimethyl-6-methylidene-3,4,5,7,8,8a-hexahydro-2H-naphthalene-1-carboxylic acid	Colensane and clerodane diterpenoids	1	97.95
313.238	low score: FA 18:1+2O	Long-chain fatty acids	1.1	672.64
313.201	no MS2: Deoxysappanone B 7,4'-Dimethyl Ether	Homoisoflavanones	0.94	25.07
313.111	no MS2: 8phiC9SPC	Benzenesulfonic acids and derivatives	1	21.17
313.061	no MS2: GERANYL-PP	Isoprenoid phosphates	1	13.67
313.061	no MS2: GERANYL-PP	Isoprenoid phosphates	1	22.73
313.06	no MS2: GERANYL-PP	Isoprenoid phosphates	1	18.84
311.221	no MS2: FA 18:2+2O	Lineolic acids and derivatives	1	92.04
309.17	low score: Mestranol	Estrane steroids	0.96	125.72
309.132	no MS2: NCGC00380393-01_C15H20O4_Pentaleno[1,6a-c]pyran-9-carboxylic acid, 1,3,4,5,6,7,7a,9a-octahydro-4,6,6-trimethyl-3-oxo-, (4S,4aR,7aS,9aR)-	Terpene lactones	0.98	21.4
309.066	low score: Sulfadimethoxine (IS)	Aminobenzenesulfonamides	1.36	164.46
309.066	low score: Sulfadimethoxine (IS)	Aminobenzenesulfonamides	1.02	22.05
307.191	no MS2: albocycline	Macrolides and analogues	1	19.66
307.191	no MS2: FA 18:4+2O	Lineolic acids and derivatives	1	42.09
305.176	no MS2: NCGC00180037-02!2-hydroxy-4-methoxy-3-(3-methylbut-2-enyl)-6-pentylbenzoic acid	P-methoxybenzoic acids and derivatives	1	76.43
303.232	low score: Arachidonic acid	Long-chain fatty acids	1.25	555.53
303.232	low score: Arachidonic acid	Long-chain fatty acids	1.06	337.01
301.217	low score: EPA	Long-chain fatty acids	1.24	270.95
301.217	low score: EPA	Long-chain fatty acids	1.24	410
301.097	no MS2: Homoeriodictyol	3'-O-methylated flavonoids	0.98	26.15
299.222	low score: Roccellic Acid	Long-chain fatty acids	0.97	27.89
299.222	low score: Roccellic Acid	Long-chain fatty acids	1.27	465.67
299.222	low score: Roccellic Acid	Long-chain fatty acids	0.99	185.19
299.201	no MS2: dehydroabietic acid	Diterpenoids	1	65.06
299.186	no MS2: (5E)-2-heptyl-3,4,7-trihydroxy-2,3,4,7,8,9-hexahydrooxecin-10-one	Oxocins	1	21.81
299.095	low score: Farrerol	Flavanones	1.41	2237.53
297.243	no MS2: Lichesterylic acid	Long-chain fatty acids	1	496.73
297.152	low score: C10-LAS (TENTATIVE)	Benzenesulfonic acids and derivatives	1.33	714.23
297.101	no MS2: 7,4'-Dimethoxy-3-hydroxyflavone	Flavonols	1	157.41
295.228	no MS2: FA 18:2+1O	Lineolic acids and derivatives	1	124.03
295.225	no MS2: FA 18:2+1O	Lineolic acids and derivatives	1	46.75
295.191	no MS2: (2E,4E,8E)-7,13-dihydroxy-4,8,12-trimethyltetradeca-2,4,8-trienoic acid	Sesquiterpenoids	1	101.1
293.211	low score: 13-HOTrE	Lineolic acids and derivatives	1.06	236.64
293.211	no MS2: FA 18:3+1O	Medium-chain fatty acids	1	45.2
293.211	no MS2: FA 18:3+1O	Medium-chain fatty acids	1	535.7
293.209	no MS2: FA 18:3+1O	Medium-chain fatty acids	0.99	64.91
293.176	low score: NCGC00017248-12!2,5-dihydroxy-3-undecylcyclohexa-2,5-diene-1,4-dione	P-benzoquinones	0.95	141.73
293.175	low score: NCGC00017248-12!2,5-dihydroxy-3-undecylcyclohexa-2,5-diene-1,4-dione	P-benzoquinones	0.97	294.79
292.035	no MS2: N-Acetylmuramic Acid	Acylaminosugars	0.97	51.7
291.233	no MS2: Androstane-3,17-diol	Androgens and derivatives	1	233.21
291.233	no MS2: Androstane-3,17-diol	Androgens and derivatives	1	507.72
291.232	no MS2: Androstane-3,17-diol	Androgens and derivatives	1	297.1
291.232	no MS2: Androstane-3,17-diol	Androgens and derivatives	1	100.66
291.196	no MS2: 8-[3-oxo-2-[(E)-pent-2-enyl]cyclopenten-1-yl]octanoic acid	Medium-chain fatty acids	1	67.6
290.093	no MS2: (2S,3R,4aS,12bR)-2,3,4a,8-tetrahydroxy-12b-(5-hydroxy-6-methyloxan-2-yl)oxy-3-methyl-2,4-dihydrobenzo[a]anthracene-1,7,12-trione	Anthraquinone glycosides	1	19.73
289.218	no MS2: Epiandrosterone	Androgens and derivatives	0.99	68.61
289.216	no MS2: Epiandrosterone	Androgens and derivatives	1	28.41
289.144	no MS2: Tulipinolide	Germacranolides and derivatives	1	17.52
288.128	no MS2: Anabasamine Hydrochloride	Bipyridines and oligopyridines	1	4841.43
288.127	no MS2: Anabasamine Hydrochloride	Bipyridines and oligopyridines	1	179.17
287.238	no MS2: [(1R,5R,9S,13S)-5,9,13-trimethyltetracyclo[11.2.1.0?,??.0?,?]hexadec-14-en-5-yl]methanol	Diterpenoids	1	44.36
287.201	no MS2: Epitestosterone	Androgens and derivatives	1	31.96
287.201	no MS2: Epitestosterone	Androgens and derivatives	1	36.24
287.096	no MS2: 5,10-dimethoxy-2,2-dimethylpyrano[3,2-g]chromen-8-one	Linear pyranocoumarins	0.94	15.41
287.002	no MS2: 2',4',6',3,4-Pentahydroxychalcone	2'-Hydroxychalcones	0.97	11.28
285.15	no MS2: L-Ornithine	L-alpha-amino acids	1	40.72
285.15	no MS2: L-Ornithine	L-alpha-amino acids	1	132.78
285.08	no MS2: Isosakuranin	Flavonoid-7-O-glycosides	1	33.63
285.044	no MS2: Oxazepam	1,4-benzodiazepines	1	27.27
283.227	no MS2: AVOCADYNE	Long-chain fatty alcohols	1	86.27
283.227	no MS2: AVOCADYNE	Long-chain fatty alcohols	1	107.38
283.153	low score: (4E,6E)-2-(hydroxymethyl)-3-(3-methoxy-3-oxopropyl)deca-4,6-dienoic acid	Medium-chain fatty acids	0.9	143.04
283.115	no MS2: Phenylethyl 2-Glucoside	O-glycosyl compounds	0.95	12.69
283.104	no MS2: Glycitein	Isoflavones	0.99	21.94
281.285	no MS2: Elaidic acid	Long-chain fatty acids	0.9	55.22
281.137	no MS2: NCGC00170013-03_C15H22O5_1H-3,9a-Methanocyclopent[c]oxocin-4-carboxylic acid, 3,4,5,6,6a,9-hexahydro-4-hydroxy-7-(1-hydroxy-1-methylethyl)-	Alpha hydroxy acids and derivatives	0.99	74.06
281.088	no MS2: 2'-O-Methylinosine	Purine nucleosides	0.99	38.16
279.197	no MS2: 12-HHTrE	Long-chain fatty acids	1	72.75
279.161	no MS2: (1R,2E,7R,10E,12S,13S,15R)-12,15-dihydroxy-7-methyl-8-oxabicyclo[11.3.0]hexadeca-2,10-dien-9-one	Macrolides and analogues	1	106.11
277.181	low score: C14-SAS (TENTATIVE)	Organosulfonic acids	0.96	92.05
277.181	no MS2: NPEC1	Phenoxyacetic acid derivatives	1	80.3
275.167	no MS2: shogaol	Shogaols	0.99	31.55
275.167	no MS2: shogaol	Shogaols	0.99	52.11
273.17	no MS2: Epiafzelechin (2R,3R)(-)	Flavan-3-ols	0.91	24.14
273.169	no MS2: Heteropeucenin, Methyl Ether	Chromones	0.94	22.17
273.051	no MS2: 5-Methyl-2-thiouridine	Pyrimidine nucleosides	0.93	47.95
271.227	no MS2: 16-Hydroxyhexadecanoic acid	Long-chain fatty acids	1	106.78
271.108	no MS2: 3-{[(7-methoxy-2-oxochromen-4-yl)methyl]methylamino}propanenitrile	Coumarins and derivatives	1	11.65
271.065	no MS2: Naringenin	Flavanones	1	38.03
271.064	low score: Naringenin	Flavanones	1.04	263.38
270.096	no MS2: Carbutamide	Aminobenzenesulfonamides	0.91	27.02
269.177	no MS2: NCGC00380930-01_C15H26O4_1H-Indene-4-carboxylic acid, octahydro-3a-hydroxy-3-(hydroxymethyl)-1,1,3,5-tetramethyl-	Iridoids and derivatives	1	21.84
269.175	no MS2: (E)-2-decylpent-2-enedioic acid	Long-chain fatty acids	1	41.06
269.154	low score: Estrone	Estrogens and derivatives	0.96	63.86
269.154	no MS2: Estrone	Estrogens and derivatives	1	13.21
269.101	no MS2: Genistein	Isoflavones	1	7.11
269.084	no MS2: 7,3',4'-Trihydroxyflavone	Flavones	1	25.1
269.049	no MS2: 4,5,7-Trihydroxyisoflavone	Isoflavones	1	57.58
268.155	no MS2: 3-oxo-C10-homoserine lactone	N-acyl-alpha amino acids and derivatives	1	46.24
267.196	no MS2: Inosine	Purine nucleosides	0.92	17.39
267.085	no MS2: Ctrinin hydrate	Salicylic acid and derivatives	0.96	6.89
265.146	low score: C12-AS (TENTATIVE)	Sulfuric acid monoesters	1.04	95.16
262.192	no MS2: Decarboxylated CFA-Val	Secondary carboxylic acid amides	0.93	263.7
261.186	no MS2: 3-methoxy-2-(3-methylbut-2-enyl)-5-pentylphenol	Methoxyphenols	1	21.35
261.149	no MS2: ARTEMISIN	Eudesmanolides, secoeudesmanolides, and derivatives	1	36.21
259.073	no MS2: Peucenin	Chromones	0.99	10.36
259.071	no MS2: Peucenin	Chromones	0.98	13.66
257.081	no MS2: ONONETIN	Stilbenes	0.99	8.71
257.048	no MS2: Ethofumesate-2-hydroxy	Coumarans	1	12.26
257.028	no MS2: 7-chloro-4,8-dihydroxy-6-methoxy-3-methyl-3,4-dihydroisochromen-1-one	2-benzopyrans	0.9	8.64
255.195	low score: (6E)-2,6,10-trimethyldodeca-6,11-diene-2,3,10-triol	Sesquiterpenoids	0.91	174.11
255.106	no MS2: trans-pterostilbene	Stilbenes	0.97	18.88
255.069	no MS2: Liquiritigenin	Flavanones	1	10.94
254.062	no MS2: Caramboxin	Phenylalanine and derivatives	0.99	27
253.217	no MS2: (E)-Hexadec-9-enoic acid	Long-chain fatty acids	1	111.71
253.145	no MS2: 3-hydroxy-1a,5-bis(hydroxymethyl)-5,6b-dimethyl-1,3,3a,4,6,6a-hexahydrocyclopropa[e]inden-2-one	Cyclic alcohols and derivatives	1	24.66
253.143	no MS2: 3-hydroxy-1a,5-bis(hydroxymethyl)-5,6b-dimethyl-1,3,3a,4,6,6a-hexahydrocyclopropa[e]inden-2-one	Cyclic alcohols and derivatives	0.99	24.8
253.07	no MS2: CHRYSOPHANOL	Anthraquinones	1	19.14
251.129	no MS2: (8aR,12S,12aR)-12-hydroxy-4-methyl-4,5,6,7,8,8a,12,12a-octahydro-1H-3-benzoxecine-2,9-dione	Oxocins	1	77.07
251.128	no MS2: (8aR,12S,12aR)-12-hydroxy-4-methyl-4,5,6,7,8,8a,12,12a-octahydro-1H-3-benzoxecine-2,9-dione	Oxocins	1	42.53
251.09	low score: Trinexapac-ethyl	Vinylogous acids	0.93	31.21
249.15	no MS2: Hydroxyvalerenic Acid	Sesquiterpenoids	1	41.99
249.149	low score: 2-[(1S,2S,4aR,8aS)-1-hydroxy-4a-methyl-8-methylidene-1,2,3,4,5,6,7,8a-octahydronaphthalen-2-yl]prop-2-enoic acid	Eudesmane, isoeudesmane or cycloeudesmane sesquiterpenoids	1.31	869.27
249.112	no MS2: Diisopropyl phthalate	Benzoic acid esters	0.99	31.88
249.08	low score: Citrinin	Benzopyrans	1.15	289.3
247.17	no MS2: (3aR,5aR,9bR)-3a-hydroxy-5a,9-dimethyl-3-methylidene-4,5,6,7,8,9b-hexahydrobenzo[g][1]benzofuran-2-one	Eudesmanolides, secoeudesmanolides, and derivatives	1	24.17
247.17	no MS2: (3aR,5aR,9bR)-3a-hydroxy-5a,9-dimethyl-3-methylidene-4,5,6,7,8,9b-hexahydrobenzo[g][1]benzofuran-2-one	Eudesmanolides, secoeudesmanolides, and derivatives	1	72
247.17	no MS2: (3aR,5aR,9bR)-3a-hydroxy-5a,9-dimethyl-3-methylidene-4,5,6,7,8,9b-hexahydrobenzo[g][1]benzofuran-2-one	Eudesmanolides, secoeudesmanolides, and derivatives	1	21.34
247.134	no MS2: (4S,5Z,6S)-4-(2-methoxy-2-oxoethyl)-5-[2-[(E)-3-phenylprop-2-enoyl]oxyethylidene]-6-[(2S,3R,4S,5S,6R)-3,4,5-trihydroxy-6-(hydroxymethyl)oxan-2-yl]oxy-4H-pyran-3-carboxylic acid	Eudesmanolides, secoeudesmanolides, and derivatives	1	118.1
247.134	no MS2: (4S,5Z,6S)-4-(2-methoxy-2-oxoethyl)-5-[2-[(E)-3-phenylprop-2-enoyl]oxyethylidene]-6-[(2S,3R,4S,5S,6R)-3,4,5-trihydroxy-6-(hydroxymethyl)oxan-2-yl]oxy-4H-pyran-3-carboxylic acid	Eudesmanolides, secoeudesmanolides, and derivatives	1	23.58
243.197	low score: beta-Hydroxymyristic acid	Long-chain fatty acids	0.96	185.49
243.161	no MS2: Tridecanedioic acid	Long-chain fatty acids	0.99	20.96
243.16	no MS2: Tridecanedioic acid	Long-chain fatty acids	1	17.31
243.077	low score: Ribavirin	Triazole ribonucleosides and ribonucleotides	0.93	62.84
243.059	no MS2: Uridine	Pyrimidine nucleosides	1	20.31
239.201	no MS2: 7-(2-hydroxypropan-2-yl)-1,4a-dimethyl-2,3,4,5,6,7,8,8a-octahydronaphthalen-1-ol	Eudesmane, isoeudesmane or cycloeudesmane sesquiterpenoids	1	11.72
239.089	no MS2: CMPF	Furanoid fatty acids	0.99	19.85
237.185	no MS2: [2-(hydroxymethyl)-5,5,8a-trimethyl-1,4,4a,6,7,8-hexahydronaphthalen-1-yl]methanol	Primary alcohols	1	19.46
237.149	low score: 3-hydroxy-5,5,8a-trimethyl-3,4,4a,6,7,8-hexahydronaphthalene-2-carboxylic acid	Beta hydroxy acids and derivatives	1.07	156.66
235.137	no MS2: Heptylparaben	p-Hydroxybenzoic acid alkyl esters	0.96	18.96
235.133	no MS2: Heptylparaben	p-Hydroxybenzoic acid alkyl esters	1	201.42
235.101	no MS2: Carboxyibuprofen	Phenylpropanoic acids	0.97	17.98
235.096	no MS2: Carboxyibuprofen	Phenylpropanoic acids	0.98	49.2
235.095	no MS2: Carboxyibuprofen	Phenylpropanoic acids	0.97	30.03
233.155	low score: (4S,5Z,6S)-4-(2-methoxy-2-oxoethyl)-5-[2-[(E)-3-phenylprop-2-enoyl]oxyethylidene]-6-[(2S,3R,4S,5S,6R)-3,4,5-trihydroxy-6-(hydroxymethyl)oxan-2-yl]oxy-4H-pyran-3-carboxylic acid	Eremophilane, 8,9-secoeremophilane and furoeremophilane sesquiterpenoids	1.34	148.04
233.154	no MS2: (E)-5-(2,3-dimethyl-4,5,6,7-tetrahydro-1H-tricyclo[2.2.1.02,6]heptan-3-yl)-2-methylpent-2-enoic acid	Sesquiterpenoids	1	35.44
229.145	low score: Dodecanedioic acid	Medium-chain fatty acids	1.02	64.38
229.144	no MS2: Dodecanedioic acid	Medium-chain fatty acids	1	18.19
229.144	low score: Dodecanedioic acid	Medium-chain fatty acids	1.02	63.64
229.109	no MS2: 2-(6-hydroxyhexyl)-3-methylidenebutanedioic acid	Medium-chain hydroxy acids and derivatives	1	12.37
227.202	low score: Tetradecanoic acid	Long-chain fatty acids	0.97	145.7
227.129	low score: 9-methoxycarbonyldec-9-enoic acid	Medium-chain fatty acids	0.91	10.76
227.129	low score: 9-methoxycarbonyldec-9-enoic acid	Medium-chain fatty acids	0.9	21.09
227.129	no MS2: 9-methoxycarbonyldec-9-enoic acid	Medium-chain fatty acids	1	4.6
227.081	no MS2: Ozagrel	Cinnamic acids	1	19.95
225.149	no MS2: Methyl Dihydrojasmonate	Jasmonic acids	1	8.46
225.149	no MS2: Methyl Dihydrojasmonate	Jasmonic acids	1	11.88
223.207	no MS2: Sinapic acid	Hydroxycinnamic acids	0.95	101.29
223.17	no MS2: tetradec-5-ynoic acid	Long-chain fatty acids	1	22.82
223.134	low score: Methyl Jasmonate	Jasmonic acids	0.94	28.8
223.134	low score: Methyl Jasmonate	Jasmonic acids	0.94	46.48
223.134	no MS2: Methyl Jasmonate	Jasmonic acids	1	12.58
223.134	low score: FA 13:3+1O	Long-chain fatty acids	1.07	24.46
221.155	low score: 3-(8-hydroxyoctyl)phenol	Fatty alcohols	0.92	244.29
221.154	low score: 3-(8-hydroxyoctyl)phenol	Fatty alcohols	0.91	132.54
221.154	low score: 3-(8-hydroxyoctyl)phenol	Fatty alcohols	1.09	834.03
221.154	low score: 3-(8-hydroxyoctyl)phenol	Fatty alcohols	0.99	336.57
221.08	no MS2: Monoisobutyl phthalate	Benzoic acid esters	0.98	28.26
221.08	low score: Diethyl-phthalate	Benzoic acid esters	0.93	36.31
221.079	no MS2: Monoisobutyl phthalate	Benzoic acid esters	0.97	26.07
219.176	low score: 4,6-Di-tert-butyl-m-cresol	Phenylpropanes	0.97	52.37
219.176	no MS2: 4,6-Di-tert-butyl-m-cresol	Phenylpropanes	1	15.4
217.109	no MS2: 3-Hydroxysebacic acid	Medium-chain hydroxy acids and derivatives	1	7.65
217.108	no MS2: 3-Hydroxysebacic acid	Medium-chain hydroxy acids and derivatives	1	18.51
217.108	low score: Hydroxysebacic acid	Medium-chain hydroxy acids and derivatives	0.9	15.84
217.108	no MS2: Hydroxysebacic acid	Medium-chain hydroxy acids and derivatives	1	17.15
217.108	no MS2: Hydroxysebacic acid	Medium-chain hydroxy acids and derivatives	1	5.77
215.166	low score: 12-HYDROXYDODECANOIC ACID	Medium-chain hydroxy acids and derivatives	1.47	2593.9
215.165	low score: 12-HYDROXYDODECANOIC ACID	Medium-chain hydroxy acids and derivatives	0.98	26.27
215.129	no MS2: (2R)-2-[(2R,5S)-5-[(2S)-2-hydroxybutyl]oxolan-2-yl]propanoic acid	Tetrahydrofurans	1	26.43
215.129	low score: Undecanedioic acid	Medium-chain fatty acids	0.96	97.28
213.186	low score: Tridecanoic acid	Long-chain fatty acids	1.36	169.27
213.15	low score: FA 12:1+1O	Medium-chain hydroxy acids and derivatives	1.48	3323.5
213.15	low score: FA 12:1+1O	Medium-chain hydroxy acids and derivatives	0.9	274.88
213.149	no MS2: FA 12:1+1O	Medium-chain hydroxy acids and derivatives	1	65.38
213.149	low score: 2-Deoxyribose-5-phosphate sodium salt	Pentose phosphates	0.94	324.51
213.149	low score: FA 12:1+1O	Medium-chain hydroxy acids and derivatives	1.35	695.23
213.059	low score: 3-Phenoxybenzoic acid	Diphenylethers	0.94	22.23
211.059	no MS2: 2,4,5-trimethoxybenzoic acid	P-methoxybenzoic acids and derivatives	0.99	12.04
210.078	no MS2: Methyldopa	Phenylpropanoic acids	0.99	20.55
209.118	low score: Jasmonic acid	Jasmonic acids	0.91	49.34
209.08	no MS2: Divaricatinic acid	P-methoxybenzoic acids and derivatives	0.98	10.56
207.139	no MS2: 3,4-Dimethoxycinnamic Acid	Coumaric acids and derivatives	0.98	75.54
207.139	no MS2: 3,4-Dimethoxycinnamic Acid	Coumaric acids and derivatives	0.97	14.21
207.064	no MS2: Benzylsuccinic acid	Phenylpropanoic acids	0.99	10.81
205.16	low score: 4-Octylphenol	1-hydroxy-2-unsubstituted benzenoids	1.25	274.78
205.16	no MS2: Carylophyllene Oxide	Epoxides	1	8.73
205.124	no MS2: Ibuprofen	Phenylpropanoic acids	1	19.14
205.085	no MS2: 4-hydroxy-3-(3-methylbut-2-enyl)benzoic acid	Hydroxybenzoic acid derivatives	0.98	12.09
203.18	no MS2: HUMULENE (alpha)	Sesquiterpenoids	1	5.61
203.128	no MS2: 3,5-dihydroxydecanoic acid	Medium-chain hydroxy acids and derivatives	1	4.68
201.114	low score: Decanedioic acid	Medium-chain fatty acids	0.93	36.19
201.113	low score: Decanedioic acid	Medium-chain fatty acids	0.94	35.7
201.113	low score: Decanedioic acid	Medium-chain fatty acids	1.21	544.01
201.113	low score: Decanedioic acid	Medium-chain fatty acids	0.92	26.76
201.113	low score: Decanedioic acid	Medium-chain fatty acids	0.97	52.89
199.171	low score: Dodecanoic acid	Medium-chain fatty acids	1.6	4731.08
199.17	low score: Lauric acid	Medium-chain fatty acids	1	102.12
199.17	low score: Lauric acid	Medium-chain fatty acids	1.42	156.11
199.17	low score: Dodecanoic acid	Medium-chain fatty acids	1.42	92.89
199.17	low score: Lauric acid	Medium-chain fatty acids	1.04	12.16
197.155	no MS2: Rhodinyl Acetate	Fatty alcohol esters	1	6.85
197.082	no MS2: 5-(4-methyl-5-oxo-2H-furan-3-yl)pentanoic acid	Medium-chain fatty acids	1	20.05
194.082	low score: L-beta-Homotyrosine	Beta amino acids and derivatives	0.94	407.62
187.134	no MS2: 10-HYDROXYDECANOATE	Medium-chain hydroxy acids and derivatives	1	12.68
187.134	no MS2: 10-HYDROXYDECANOATE	Medium-chain hydroxy acids and derivatives	1	20.34
187.134	no MS2: 10-HYDROXYDECANOATE	Medium-chain hydroxy acids and derivatives	1	26.91
187.134	low score: 10-Hydroxydecanoic acid	Medium-chain hydroxy acids and derivatives	1.01	14.47
187.134	low score: 10-HYDROXYDECANOATE	Medium-chain hydroxy acids and derivatives	1.38	87.37
187.098	no MS2: 3-Isobutylglutaric acid	Methyl-branched fatty acids	1	16.82
187.097	low score: Azelaic acid (Not validated)	Medium-chain fatty acids	1	93.87
185.155	low score: Undecanoic acid	Medium-chain fatty acids	0.95	23.22
185.155	low score: Undecanoic acid	Medium-chain fatty acids	0.9	28.72
185.154	low score: Undecanoic acid	Medium-chain fatty acids	1.32	363.84
185.082	no MS2: 2-(1-hydroxyethyl)-4-(2-hydroxypropyl)-2H-furan-5-one	Butenolides	1	5.13
185.082	low score: Gabapentin Related Compound E	Dicarboxylic acids and derivatives	0.97	9.23
181.16	no MS2: DL-p-Hydroxyphenyllactic acid	Phenylpropanoic acids	1	40.21
181.16	no MS2: DL-p-Hydroxyphenyllactic acid	Phenylpropanoic acids	1	6.53
181.16	no MS2: DL-p-Hydroxyphenyllactic acid	Phenylpropanoic acids	1	9.97
179.143	no MS2: Caffeic acid	Hydroxycinnamic acids	0.94	28.99
177.093	no MS2: 4-tert-Butylbenzoic acid	Phenylpropanes	1	60.7
177.092	no MS2: 4-tert-Butylbenzoic acid	Phenylpropanes	1	36.01
171.139	low score: Decanoic acid	Medium-chain fatty acids	1.46	5471.94
171.139	low score: Decanoic acid	Medium-chain fatty acids	1.03	50
171.139	low score: Decanoic acid	Medium-chain fatty acids	1.47	1739.16
171.103	low score: rac-Glycerol 3-phosphoate disodium salt hexahydrate	Glycerophosphates	0.94	26.73
171.102	low score: FA 9:1+1O	Medium-chain fatty acids	0.96	159.8
171.102	no MS2: FA 9:1+1O	Medium-chain fatty acids	1	7.82
169.087	no MS2: FA 9:2+1O	Medium-chain keto acids and derivatives	0.99	15.9
167.108	low score: Chrysanthemic Acid	Monocyclic monoterpenoids	1.12	144.44
167.108	low score: Chrysanthemic Acid	Monocyclic monoterpenoids	1.53	4858.84
167.108	low score: Chrysanthemic Acid	Monocyclic monoterpenoids	1.57	2130.93
167.107	low score: Chrysanthemic Acid	Monocyclic monoterpenoids	1.44	590.74
167.107	low score: Chrysanthemic Acid	Monocyclic monoterpenoids	1.51	1128.51
167.107	low score: Chrysanthemic Acid	Monocyclic monoterpenoids	1.18	316.57
167.107	low score: Chrysanthemic Acid	Monocyclic monoterpenoids	1.41	860.8
165.129	no MS2: DL-3-Phenyllactic acid	Phenylpropanoic acids	0.99	53.08
165.129	no MS2: DL-3-Phenyllactic acid	Phenylpropanoic acids	0.99	81.19
165.128	no MS2: DL-3-Phenyllactic acid	Phenylpropanoic acids	0.99	115.51
165.092	no MS2: (S)-(-)-Perillic acid	Menthane monoterpenoids	1	14.12
165.092	low score: PERILLIC ACID (-)	Menthane monoterpenoids	0.91	30.41
165.092	no MS2: (S)-(-)-Perillic acid	Menthane monoterpenoids	1	16.76
163.113	no MS2: Sodium phenylpyruvate	Phenylpyruvic acid derivatives	0.95	58.17
163.113	no MS2: Sodium phenylpyruvate	Phenylpyruvic acid derivatives	0.96	13.67
163.077	no MS2: 2,4,6-Trimethylbenzoic acid	Benzoic acids	1	15.82
163.077	no MS2: 2,4,6-Trimethylbenzoic acid	Benzoic acids	1	13.98
159.066	no MS2: 3-Methyladipic acid	Medium-chain fatty acids	1	8.19
157.123	low score: Perlargonic acid	Medium-chain fatty acids	0.94	18.66
157.123	no MS2: Perlargonic acid	Medium-chain fatty acids	1	34.11
157.123	no MS2: Perlargonic acid	Medium-chain fatty acids	1	67.53
157.123	low score: Perlargonic acid	Medium-chain fatty acids	1.08	77.55
157.123	no MS2: Perlargonic acid	Medium-chain fatty acids	1	48.32
157.123	no MS2: Perlargonic acid	Medium-chain fatty acids	1	13.56
155.049	no MS2: 5,5-Dimethylbarbituric acid	Barbituric acid derivatives	0.97	7.64
154.064	no MS2: Histidine	Histidine and derivatives	0.99	15.75
153.129	no MS2: Linalool (+)	Acyclic monoterpenoids	1	10.15
153.129	no MS2: Linalool (+)	Acyclic monoterpenoids	1	20.87
152.996	no MS2: 3-Phosphonopropionic acid	Organic phosphonic acids	0.99	16.83
152.036	no MS2: 3-Hydroxyanthranilic acid	Hydroxybenzoic acid derivatives	1	26.56
151.113	no MS2: Oxypurinol	Xanthines	0.96	21.82
151.113	low score: Oxypurinol	Xanthines	0.96	57.3
151.113	no MS2: Oxypurinol	Xanthines	0.96	56.2
151.076	no MS2: 3-(4-Hydroxyphenyl)-1-propanol	1-hydroxy-2-unsubstituted benzenoids	1	6
151.076	no MS2: Glutamic acid-2,3,3,4,4-d5	Glutamic acid and derivatives	1	9.17
149.097	no MS2: Thymol	Aromatic monoterpenoids	1	13.74
149.061	no MS2: p-Coumaryl alcohol	Cinnamyl alcohols	1	5.06
145.051	low score: Hexanedioic acid	Medium-chain fatty acids	0.97	11.66
143.108	no MS2: Octanoic acid	Medium-chain fatty acids	0.98	3.62
143.108	no MS2: Octanoic acid	Medium-chain fatty acids	0.97	9.07
137.098	no MS2: urocanic acid	Imidazolyl carboxylic acids and derivatives	0.98	8.03
137.097	no MS2: urocanic acid	Imidazolyl carboxylic acids and derivatives	0.96	12.06
136.053	no MS2: TYRAMINE	Phenethylamines	0.99	6.51
135.118	low score: gamma-Terpinene	Branched unsaturated hydrocarbons	0.96	236.08
135.118	no MS2: gamma-Terpinene	Branched unsaturated hydrocarbons	1	125.97
135.082	no MS2: L-Threonic acid hemicalcium salt	Sugar acids and derivatives	0.99	27.19
135.082	no MS2: L-Threonic acid hemicalcium salt	Sugar acids and derivatives	0.99	20.97
129.056	low score: 4-Acetylbutyric acid	Medium-chain fatty acids	0.92	10.71
129.056	low score: Ketoleucine	Short-chain keto acids and derivatives	0.95	10.12
128.038	no MS2: L-Pyroglutamic acid	Alpha amino acids and derivatives	0.99	25.98
125.061	no MS2: Thymine	Hydroxypyrimidines	1	8.06
125.061	no MS2: Thymine	Hydroxypyrimidines	0.99	4.56
125.061	no MS2: Thymine	Hydroxypyrimidines	1	18.38
125.061	no MS2: Thymine	Hydroxypyrimidines	1	4.41
121.065	no MS2: 3-Ethylphenol	1-hydroxy-4-unsubstituted benzenoids	1	13.04
115.076	no MS2: "TRANS-CYCLOHEXANE-1,2-DIOL"	Cyclohexanols	1	3.16
115.04	no MS2: 2-Oxovaleric acid	Short-chain keto acids and derivatives	1	8.41
115.04	no MS2: 2-Oxovaleric acid	Short-chain keto acids and derivatives	1	5.16
115.04	no MS2: 2-Oxovaleric acid	Short-chain keto acids and derivatives	1	3.54
111.045	no MS2: 1,4-Cyclohexanedione	Cyclic ketones	1	14.45
111.045	no MS2: 1,4-Cyclohexanedione	Cyclic ketones	1	6.97
107.05	no MS2: BENZYL ALCOHOL	Benzyl alcohols	0.99	14.02
107.05	no MS2: BENZYL ALCOHOL	Benzyl alcohols	0.99	8.82
87.0453	no MS2: Isobutyric acid	Carboxylic acids	0.99	9.37
87.0453	low score: ACETOIN	Acyloins	0.94	22.67
87.0452	low score: ACETOIN	Acyloins	0.93	28.88
87.045	no MS2: Isobutyric acid	Carboxylic acids	0.99	5.06
85.03	low score: 1,4-Butynediol	Primary alcohols	0.96	6.22
85.0296	low score: 1,4-Butynediol	Primary alcohols	0.96	46.6
