# Supplementary material for: Coriander leaf essential oil as an immunomodulator: Enhancing NF-κB-driven RAW246.7 murine macrophages response to Candida albicans
Source: PLoS One. 2026 Apr 17;21(4):e0337300. doi: 10.1371/journal.pone.0337300 (PMC13089731; doi:10.1371/journal.pone.0337300)
Supplement: S3 File — (XLSX) [file pone.0337300.s003.xlsx]

## Sheet: NF-kB
Conditions	0h			mean	6h			mean	18h			mean
RAW264.7 alone	10.75	12.11	9.87	10.91	8.69	9.63	12.87	10.3967	11.69	12.37	13.78	12.6133
RAW264.7 + 5 ug/mL	14.75	13.11	12.87	13.5767	13.69	15.63	15.87	15.0633	16.69	12.37	16.78	15.28
RAW264.7 + 25 ug/mL	15.4	15.97	14.66	15.3433	15.79	16.74	17.7	16.7433	15.68	17.47	17.9	17.0167
RAW264.7 + 50 ug/mL	13.88	17.88	17.55	16.4367	15.88	16.23	15.89	16	17.52	14.45	16.88	16.2833
C. albicans alone	0	0	0	0	0	0	0	0	0	0	0	0
C. albicans + 5 ug/mL	0	0	0	0	0	0	0	0	0	0	0	0
C. albicans + 25 ug/mL	0	0	0	0	0	0	0	0	0	0	0	0
C. albicans + 50 ug/mL	0	0	0	0	0	0	0	0	0	0	0	0
RAW264.7 + C. albicans	13.92	12.89	14.96	13.9233	13.03	15.33	16.22	14.86	14.79	14.87	13.83	14.4967
RAW264.7 + C. albicans + 5 ug/mL	17.95	18.34	18.32	18.2033	17.95	19.39	18.25	18.53	18.17	20.86	20.7	19.91
RAW264.7 + C. albicans + 25 ug/mL	17.16	18.12	17.25	17.51	17.56	18.67	19.13	18.4533	23.93	22.87	21.16	22.6533
RAW264.7 + C. albicans + 50 ug/mL	17.82	17.74	18.02	17.86	20.61	23.88	22.17	22.22	23.13	22.78	23.21	23.04
fold	0h	6h	18h
RAW264.7 + C. albicans + 5 ug/mL	1.3074	1.24697	1.37342
RAW264.7 + C. albicans + 25 ug/mL	1.2576	1.24181	1.56266
RAW264.7 + C. albicans + 50 ug/mL	1.28274	1.49529	1.58933
approximately	1.28258	1.32802	1.50847
